# Supplementary material for: Evolution of multipartite mitochondrial genomes in the booklice of the genus Liposcelis (Psocoptera)
Source: BMC Genomics. 2014 Oct 5;15(1):861. doi: 10.1186/1471-2164-15-861 (PMC4197233; doi:10.1186/1471-2164-15-861)
Supplement: Supplementary file 4 — Additional file 4: Alignments of nucleotide sequence used for phylogenetic inference. Species are abbreviated as following: Lp, Liposcelis paeta; Le, Liposcelis entomophila; Lb, Liposcelis bostrychophila; Ld, Liposcelis decolor; Lh, Longivalvus hyalospilus; Pa, Psococerastis albimaculata; Ls, Lepidopsocidae sp. RS-2001; Bm, Bothriometopus macrocnemis; Cb, Campanulotes bidentatus; Cs: Coloceras sp. SLC-2011; Hm, Heterodoxus macropus; Ib, Ibidoecus bisignatus; Pc, Pediculus capitis; Ph, Pediculus humanus; Pp, Pthirus pubis; Hs, Haematopinus suis; Ha, Haematopinus apri; Has: Haematopinus asini; Poa, Polyplax asiatica; Pos, Polyplax spinulosa; Dm, Drosophila melanogaster. (ZIP 41 KB) [file 12864_2014_6535_MOESM4_ESM.zip › 5607252361323484_add4.fas]

>Lp
ATGTCTACAAACCATAAAGACATCGGATCCCTGTATTTCATATTTGGAATCTGATCCGGGCTTTTGGGTCTAAGCTTTAGTACTATCATACGAATTGAATTATCTTATTTCTCTACCTTAAGTGCTTCAATTTTTAATAGAATTGTAACTTCACACGCCTTTTTAATAATTTTCTTTTTTATTATACCAATTTTAATCGGAGGATTTGCTAATTGACTAATTCCACTGTTAAATTTCTCCCCCGATATAGCTTTTCCACGTTTAAATAACTTAAGATTTTGATTTCTTCCCCCTTCATTAATTTTAATTTCTTCAAGAATAATTATAGAAGCAGGAACAGGTTGGACTGTTTACCCCCCCTCCCATCCGGGGTTTTCAGTAGATTTGGTAATTTTTTCTTTACATTTGGCAGGAATTAGGTCAATTTTAGGGGCAATTAATTTTATTACGACTTCAATTTATTTGGAACTTCTTTCTCTTTTCAGGTGATCTGTTCTTATTACAGCTATCTTATTGCTTTTGTCTCTACCAGTCTTAGCTGGTGCAATTACGATACTTTTGTTTGATCGTAATATAAGAACTTCTTTTTTTGATCCTTCTGGAGGTGGTGATCCGATTTTATTTCAGCACTTATTTTGATTTTTTGGTCATCCAGAAGTTTATATTTTAATTTTACCTGGGTTTGGTTTAATTTCTCATATTATTTCTCAAGAGAGAATAAAAGAAACTTTTGGGGGATTAGGGATAATTTACGCTATAATATCTATCGGAATTTTAGGCTTTATCGTATGAGCCCACCATATATTTACCGTGGGGATAGATGTAGATAGTCGGGCGTATTTTACTTCTGCTACTATGATTATTGCTATCCCTACAGGTGTAAAAGTATTTTCCTGGCTAACAACTGTTTATGGAAGAAAAATTAAATTTTCTTCTTCTCTGTGTTGGAGATTAGGGTTTATTTATCTTTTCACCATAGGAGGGTTGACAGGAATTATATTATCAAACTCTAGGATTGATGTGATTCTTCACGATACATATTATGTAGTGGCTCATTTTCATTATGTTTTATCTATGGGGGCAGTATTTTCAGTTTTTAGGGGGGTAAATTTTTGATTTCCTTTATTCTCAGGGCTAAGAATTAGTGAATTTAAGGTTAAAATTCACTTTATGTTGACATTTATTGGTGTTAATTTAACCTTCTTTCCCCAACATTTTTTGGGATTGTCTGGTTTCCCTCGTCGCTATGTGGACTACACTGAAAATTTTTATCAACTTAACATAATTTCCTCAATTGGTTCATGGGTCACGTTAGCTAGAATTGTGTGACTAATTAATATCTTATTTGAGAGCATATGAAATAATATTCTAATTGAATGAATAGAGGGACAACCCCCAAAGATTCATTCATGTTCCTTCTCCCCTCTTGTTGAAAGAATTTCACCTTTAATAGAGCAAATAGAGGAATTTCATGATCATGCTATGATGATCTTAATTTTAATTTTTTCATTCTTAACTGTAATTTTTTACAATATTAATTTAAGATTCTTTTCTAGAGAAATCATAGAAACCACTTGAACATTAATTCCTATTTTGATCTTAGCTCTCTTAGCCTTTCCCTCACTTCAAGTTTTATTCATAATAGAGGAGTTAATTCCAATTTTAACAGTAAAAGTATTGGGCAACCAGTGATATTGGTCATATGATTATGGGGATTTCCGATTTCTTGAAGTTGACCATTCATTGATTTTACCCCTTTTAACTCAAACTCGTATTCTTATTTCGTCTAATGATGTGATTCATTCTTGAACTGTACCAAGTCTAGGAATTAAAATTGACGCAAATCCAGGACGTTTAAATATAGGGTGATTATATAGATACCGAGTAGGCTATTATTATGGACAGTGCTCAGAAATTTGTGGTGTAAATCATTCTTATATGCCAATCAAAATTGAGTTTTGCAATCAATTCTATTTTCATTTAGTAGACCCCAGGCCCTGACCGGTTTATATCAGATTGTTAATTTTAAGGTTAATAATTTCTTTAACAATTTTATTAGTTTTTCTTTTTACTTTTTCCTTTTGATCACGTGATATCTTACGAGAAAGAACATTTCAGGGTAATCATACTTTAAAGGTTTTAAATTTATTAAAATTTGGTTTAATTTTATTTATTATTTCCGAGATTATATTTTTCTTATCGTTTTTTTGAACATTCTTTCATAGCTCTTTCAACCCTAATTTAGAATTAGGTTGGCCTAGCTGAGGAATTCAAGCCATTAACCCATTTGGCATTCCTCTTCTTAATACTTTAATTCTAATTTCTTCTGGGGTTAGAATTACTTATTCCCACCACATGATATTGAATAATTTTAATTTATCTCTTGTTTGAGTTTTTATTACTATTTTGCTAGGTTTATATTTTACTTTTTTACAATTTTTGGAATATAAATTTTCTTCTTTTTCTATTATAGATTCAGTTTATGGATCAATTTTTTTCATAAGAACTGGATTTCATGGCCTCCATGTAATTATCGGAACCTCACTGATTCTTTTTAGTTTAAGACGTATAATAATAAACCATTTTTCTTACTCTCATCACCTTATATTCGAATTTGCTTGTTGATATTGACATTTTGTGGATTTAATTTGGCTATTTTTATTTATCTTTATTTATTGATCAATTTTTGATCCTATTTTTAGAATCTTATTCTTATTAATTTTAGCTTTTAATGTAGTTGGTCTTTTGCCCTTTGTTTTTACAACTTCAAGTCATTTAACCTTTTCTTTATCAGTTGGTTTACCTATATGGTTAAGGGTAATACTGACTGGTTGGATGAAATATATATTTAGCCATTTAGTTCCATTAGGGTGTCCATTTGTCCTTATGCCATTTATAGTACTAATTGAAACTATTAGTCTAGTTATTCGCCCTCTCACTTTATCTATTCGTCTAATAGCAAATTTAACAGCTGGTCATATAATTATAGTTTTATTAAGGGAATTGTTAGTTCTAGAGATTGCTGTAGCTTTTATTCAACCTTATGTATTTTTTATTCTATTGGTTCTTTACACTCAATGAAACTTTGGATCCCTTCTTGGTTTGTGTCTTATGCTTCAAATTCTAACTGGTTTTTTTTTAACCATATTTTATAAGGCTGATTCCTCTTTTACCATAGTAGTCCATATTATAAATAATACAAATTCAGGATGAATAATTCGTTACCTTCATTCTACAGGGGCTTCATTTTTCTTTATTTTTTGCTTCAGACATATTGGAAAAGCCTTTTTTTATTCTTCATTCTATTTTTGAAAGGTGTGGTTTAGAGGAATCTTAATTTTACTTTTTTTAATAATAGAAGCTTTTTTAGGCTACGTTTTACCATGGGGGCAAATATCTTTATGGGGTGATACAGTAATTAATAATTTAATTTCTGTTATTCCTTATTTGGGCACCATAATAGTGGAGTGATTGTGAGGAGGGTTTAATGTCGCTGATCCAACTTTGATTCGTTTTTTTTCCTTCCATTTCATTATTCCTTTTATTATAATTTTTGTAATTTTTATACATTTATTTTTTTTACATGAAAACGGCTCATCTAATCCACTGGGAAATGATATTGATAAAATTGAATTTAAAAAATACTTTATTATTAAAGATATAATTACAATTTTTATTTTTTTATTATTCTTAATTATAATAAGAATAAAATTTCCATTCTTTTTTATAGATCCAGAAAATTTTTTATTATCAAATCCGATAGTTACCCCCATTCATATTCAACCAGAGTGGTATTTTTTATTCGCTTATTCTATTCTTCGATCAATTCCTAACAAATTAGGTGGTGTTATTATATTGGGTATATCTATTATCATCTTGTTTTTTTTAATCAATTTTCATATCGGAACTTTTCTAATTCTAACTTGATTAGGGACAAAGCCTGTCGAATATCCTTTTACGTTGGTAGGAAAATTTTATAGAATTTTTTATTTTTTATTTTATTTTTTATTAGGGGTAGCTTTTTTTACTCTATTAGAACGAAAAATTTTAGGTCTTATTCAAGTGCGTAAGGGCCCATGAAAAGTGGGATTAATTGGGATCCTACAACCTATAGCAGATGCTGCGAAATTATTCACCTATGATTACAGAGTAATATTTTTTTTTATTTTATCATTAATTTTTTTCTTTTCTAAACCTTTCTTTTTTTTATTTTTATTATTTCTTTATTCGTTGGGGGTTTATGCACCGTTAATTACTGGGTGATCTTCAAATTCTAAGTTTTCTTTAATTGGAAGAATGCGAAGAATTATATCTTCAATTTCTTATGAAATTCCTTTGGGAATAATCTTTTTCTTTTTGTGTTTTTTTTACTCCAGGGCCTCTTTAATAGAAATAATTTTTCTATATTTTGTATTTATTGAAGGGAATCGTACTCCTTTCGATTTGTCAGAATGTGAGTCAGAGTTGGTTTCGGGTTTTAATGTTGAGTATGGTGGAACAGAATTTTCTTTTATTTTTTTAGGGGAAAATCTAATACTTCTATTTAATTCTTTAATTTTATCTATTATTTTCTTTATTTTAACTCGGGGAAGATTTCCTCGATTTCGTCTAGATCACATAATTACACTGTGCTGATTTATAGCAATTCCTTATATGATAATTGTGTTTCTTTTAATTATAATTAATTCATCTTCCTGAATTATGGTATGAGTGGGGTTAGAGATTAATATATTGACTTTTATTGGCTTAGAATATTTTTTTCTTCAATTTATTGGATCCTTATTTTTCATTATATCCTTTTTTTTATTTTTTTCTCTAATGATTAAACTTAACCTTTTCCCCTTTATTTTATGATTTATTTATTCAGTAAAATGAATAAGGAAGAAGTTAGTTTTCATATTTTTTTTTCTTCAAAAGATTGGTCCATTAATTTTATTTATTATAAAAAATTATTGAATTAGATATTTGATTTACTCCTCAATCAGACAATCAAGTCTTATAATAATTGTAAGAAAAATTAGGTTTTCAATTTTTTTAATTTTCTTGATTTATTTTTTAATTTTTTATATTGTCTATTTAATGTTGTTATTTATCATTATTAGGGGATTTCCTCTATCTATCATATTCTTTCCCAAAGCAATGATATATATTTTAGTTTTATTTATAGCAATTAAAATTATTAAAATATTTGAATGTGGAATTAGAAGAAATTATTCAATACGTAAATCCTACTCTCTTCCCCTATTTTTCTTGTCTTTAATTTTTTTAATATTTGATATAGAAATTATTCTAATATTACCTTTTAAGTTCTTAATTATTATTTTATTAATTAGACTATTTATAGAATGATATTTTGGATCCTTCTTTATTTTAGTTTTAGGTCTCGAAATCCAAATATTTTCATTAAACTCTTTTTGATTATGAGTTATTAAAATTGATGCATTCTCCTCTATCTTTAGAAGAGTAGTGCTAATTATTTCTTTACTAATTTTTTTTTACTCTATAGAGTACATAAAAAAAGAAATTGTTCCTTTTTTTATTTATTTGTGACTATTTGTTATTTCTATACTAGTGTTGATTTTTTCTTTTAATTTATCTAGTATTCTTTTAGGGTGAGATGGGCTAGGGGTAACTTCTTTCATATTAATTCTATATTATAATTCAGTAAAAAGAGTTAATTCTTCCCTCATCACCATTTTAATTAATCGTATAGGAGACTTGATAATTATTTTTACTAAGAGTGCTCAAATTCCTTTCTCCTACTGACTTCCAAAGGCTATAGCTGCTCCCACCCCAGTTTCTTCTTTAGTTCATTCTTCTACCCTAGTAACAGCGGGGGCTTATTTAATATTCTCTAGATTGACCTTATTAGTAAGAAGAGTTATGGGGGTATTAAGATTTGATTTTAAAGAAATTATTGCTTTTTCCACTATGAGACACATCAGATTCATATTTATATCACTCTATAATAGCTTTGGCCCTTTTTTTTTTCACCTGAATTCACACGCTTTATTCAAGGCTCTTTTATTTATATGTAGAGGTTATTTAATTTTTTTTCTTCAGGATATTCGAAAGATAATTGCTTCTTATTCCATAATAGGCCTACCCTTTCTAAGAGGATTTTATTCTAAAGAAATATCATTTTCTATTTTATTAACAAGCTATACTATGCGATTAATTATTTATATTCTAACTTGATTTTCTATTCTCTTTTTTCAATGGCTATGTTTAATTTTTTTATTACTATTATACTTATTTTTGATAATTGTTTCAATCTCCTTAATATGATTTTCTTTTTTGGTTTTAATTTTTCTTATCGGAGGTTTGATAATTTCTTTTATATATATAGTTTCTCTTTCCGTTTTTTTTTTGTTTATTTATTTGACTTTTGTATTAATTATTGTTGATAAATTGAAATTTGACATAGATTGAATATAATAAAAAAGATTTTAGTCTCTATTATCACCATAAGTTAAAAGCCGCCAAATCCTAGTTTTTAATTAAACTATTATTTAATTAAAAGAGTGCTGGCACAAAATTTTCTTCTAAATTTAAATTTTATAAAAGGATTAATAATTCAAAATTTTTAAATTTATTACTAAACTAATTTACGTCCTATTATCATACTCGATTTAGTTTAACAAAAACATGGTTTTTTCTGCCCTTTGAGCATAATAAATTGTCCTTTTATTAAGGTCTTGCATGAAAGATTGAATGATTAAAAATTATTTTATTATTTTTATAAAATTTTGAGTTAAAATGATTAAATTTTAAAAAGGGACGAGAAGACCCTTTGGCTGGGGAAGTTACCTTAGGGATAACAGCATAATAAATTTATGATTATGACCTCGATGTTGAATTAGGAGTAAAAATATAAATTAGCCGGTTCAACTAGGTAACCTACATGATTTGAGTTCAGACCGACGTGAGTCAGGTTAGATTCTATCTTTTTGTACGAAAGGA
>Le
TATTCAACAAATCATAAAGATATTGGATCTTTATATTTTTTATTCGGAATTTGAGCTGGTTTAATAGGATTAAGTTTAAGAATATTAATACGTATTGAATTAAGCTTTTCTAGAATTTATAGAAGAAATTTTTTTAATATAATTATTACTTCACATGCTTTTTTAATAATTTTTTTTTTCATTATACCTATTTTGATTGGAGGATATGCAAATTGATTGATTCCTATGCTTTTAAATTCTCCAGATATAGCTTTTCCTCGTTTAAATAATTTAAGATTTTGACTTTTGCCTCCATCTTTAATTATAATTAGTTTCAGAATATTTGTTAATGCAGGCACAGGATGAACTGTTTATCCTCCTTTTAATTCTTCTTCAAGGGTTGATTTAGTAATTTTTTCTCTTCATCTAGCGGGAGTGAGTTCAATTTTAGGAGCAATTAATTTTATTACTTCAAGAGTAAATTTGTCCTATCTTTCTCTTTATAGATGATCCGTTTTAATTACAGCTATTTTATTATTATTATCATTGCCAGTTTTAGCAGGTGCGATTACAATATTATTATTTGATCGAAATTTTAATACTTCTTTTTTTGATCCATCAGGGGGCGGTGATCCTATTTTATATCAACATTTATTTTGATTTTTTGGTCATCCTGAAGTTTATATTTTAATTCTTCCAGGCTTTGGATTAATTTCTTTAATAGTAATAAATGAAAGAATAAAAGAAATTTTTGGATCTTTAGGAATAATTTATGCTATATTATCTATTGGTAGGTTGGGATTAATTGTTTGAGCACACCATATATTTACTATTGGGATAGATGTAGATAGACGAGCTTATTTCACATCTGCTACAATGATTATCGCAATTCCAACTGGAATTAAAATTTTTTCTTGACTGACAACTTTGTACGGAAGAACAATTAAATTTTCTCCTTCACTAATTTGAAGAATTGGTTTTATTTATTTATTTACAATTGGGGGATTAACAGGAGTTATATTATCCAATTCAAGAATTGATATTATTCTTCATGATACTTATTACGTAGTTGCCCACTTTCATTATGTGTTGTCTATAGGAGCAGTATTTTCAATTTTTGCAAGTTTAAATCATTGAATTCCTTTATTCACTGGCTTATCAACTAACAGCTTAAAACTAAAAATTCATTTTTTTATTACATTTATTGGGGTTAATATGACATTTTATCCCCAGCATTATTTAGGGTTAAAAGGCATGCCTCGTCGTTATGTAGATTTTTCAGATAACATAATTAACTTAAATTTATTTTCTTCGTTGGGATCGTATATTAGATTAATTGGAGTTTTGTTATTTATTATTATTATTTATGAAAGATTAGTTTCACAAATTCTTATAGAATGAGTAGAAGGGCAACCTCCTAAAACGCATTCATTTATCTACTCCCCGCTTACAGAAAGAAGAAGCTCCGTTATAGAACAAATAACTGAGTTTCATGAGCATGCAATAATGGTAATGATTCTAATTGTTATTTTTATCTCTTCTATTATTATTAAAGTAAACTTAAAATTTTTTGAACAAGAAACTTTAGAAATTGTATGAACATCAATTCCAATTTTTATACTTTTAACTTTGGCATTTCCTTCACTTCAAATTCTTTATTTAATTGAAGAAAAATATTCGGCTTTATCAATTAAAATTTATGGGCATCAATGATATTGGTCATATGAGTACGAAAATTTTCGACTATTAGATGTAGACAAAGCTTTAGTTTTACCTTTTAAACTTAATTTTCGATTATTAATCACTTCTAATGACGTTATTCATTCTTGAACTCTCCCTTCTTCAGGAATTAAAATGGATGCTAATCCAGGACGTTTAAATTTGTATTATTTGTTTAGGTTCCGAACAGGTTGATTTTATGGTCAGTGTTCTGAAATTTGTGGAGTTAATCATTCTTTTATGCCAATTAAAGTTGAATTTGTTAATATAAATGATTTTCATCTGGTTGATATTAGACCTTGACCAATTATTACAAGATTTATATTATTAAATTTAGTTTTATCATTAGTAATTTTAACTTCATTTATTTTTATTTTTTTTTTATGAACACGGGATATTGTTCGGGAAGCTTCTTACTTAGGCTTTCATTCATTAAAAGTAAAATTTTCTATCAAAATTGGGATAGTTTTATTTATTTTATCTGAAGTTATATTTTTTTTATCCTTTTTTTGATCTTTTTTTAATTTTTCTTTAAATCCAGCAGTTGAGTTAGGATGACCTCCTTTAGGGATTGAGGTAATTAATCCTTATCATATTCCTTTATTAAACACTTTGGTTTTAGTTTCATCAGGCGTTTCTATTACATTTTCTCATCATAATTTATTGAATAATATGAATAATAGAATAAATTGAGCATTAATTACTATTATTTTAGGGATTTATTTTTCTTTTTTACAAGGATTTGAGTATTTATATTGTTCATATTCAATTATAGATTCAACTTTTGGCTCAATTTTCTACATAGCAACTGGTTTTCATGGATTGCATGTTATAGTCGGCACATTGTTTATTTATACTGAAACAATTCGATTTACAAAATTTAATTATTCAGCTATTCAAAATTTAGGTTTTGAAGTTTCTTGCTGATATTGACATTTTGTAGATGTTGTTTGATTGTTTTTATATATTTTCTTGTATTGATCTATTTTTGATCCTATTTTAGGATTAGTATTTTTTTTAATTTTATTCTTGAATTTTTTAGGCCTTCTGCCTTTTGTATTTCCGGCTACCAGGCATTTAAGCTTGACTTTATCATTAAGATTACCTTTATGAATAAGATTAATAATCAGAAGTTTAATAAATTTTTTTTTTACTCATTTAGTCCCATTTGGCTGTCCTTTTAGTTTAATGTTTTTAATAGTTTTAATTGAAACAATTAGATCTTTAATTCGTCCTTTTACTTTAGCGATCCGTCTTTCTGCTAATATTATTGCAGGGCATATTATTATAATTTTGATAGTTGAATTATCAATTTTAGAATTTGGTGTTGCTTTTATTCAACCTTATGTTTTTTTTATCTTATTAACTTTATATAGATCATGAAATTTTGGGTCTATACTGGGATTAATGCTTGTAAGACAAATTTTAACAGGATTTTTTTTAAGAATATTTTTCTACTCTAGAATAGCTTTTGAAAGAGTAGTGCATATTATAAATGATGTTAACCATGGGTGAATAATTCGATTTATGCACTCTACTGGAGCCTCGGTATTTTTTATTTTATGTTATTTACATATTGGTAAAGCTATATTTTATAATTCTTTTTACCTCTATAAAGTTTGAATTAGAGGGGTATTAATTTTTTTTATTTTAATAGCGACTGCTTTTTTAGGCTATGTTTTACCTTGGGGACAGATATCATTATGGGGGGCAACAGTAATTACAAATTTAATTTCTGTAATTCCTTTTATTGGATCTTTGATAGTAGAATGGATTTGAGGAGGTTTTAATGTGAGCTCTCCGACATTAAGACGATTTTATTCTTTTCATTTTATTTTACCTTTCACATTATTATTAATTGTATTTACACATCTTTTATTTCTTCATGAAACAGGTTCCTCTAACCCTTTAGGGTTAAATTTGGATAAAATTAACTTTAAAAATTATTTTATTATTAAAGACTTATTAACCATCATTCTTTTAATTAGATTTTTATTACTATTATCATTACTTAGTCCTTTTTATTTTACAGATTCAGAAAATTTTATTAAAGCTAATTTTATAGTTACACCTCTTCATATTCAGCCTGAATGATATTTTTTGTTTGCCTATTGTGTCTTACGAGCAATTCCTAATAAATTAGGAGGCGTGATTATATTATTATTATCAATCTTAGTAATCTTTACATTAATCTTATTTTTGTGAATAATTTTTTTCATATTAACTTGATTAGGTATAAAACCAGTTGAATCGCCATTTACTGAGTTAAGCAAGTATTATACTATAGTTTATTTTACAATTTATTTATTAATTTCAGTAGCTTTTTTAACTTTATTAGAGCGAAAATTATTAGGAATAATTCAACTTCGAAAAGGACCATCTAAGGTTGGAATTTATGGAATTTTTCAACCTTTCGCAGATGCTATAAAGCTATTTTCTTTTTTTTTATCTCCTTTATTATTTCGGTATCTTTCTCTTTTATTTTTCATATTTAAGTTATTTATTATAATAATAATTTTATTTTTATTTTCACTTAGGGTTTATCCTTCTTTAATATCAGGGTGATCAAGAAATTCAAAATATTCTTTAATCGGGGGAATGCGAAGAATTGTTCAATCTCTATCATACGAAATCACACTTAGATTAATCATATTCTATTTTTGCATTTTGTTTTCCTCAGTTACAATTACAAAGTTTTTTTCTTTAAGAATTACTTTTATTGAAAATAGACGTTCTCCTTTTGATTTGTCTGAAGGTGAATCCGAACTTGTATCAGGATTTAATGTGGAATATGGAGGGCTGGAATTTTCTTTAATTTTTTTGGGAGAAAATTCAATAGTAGTATTTAGAGCTTTATTGCTTGCATCTATTAGAATTATTGTTTTACGAGGCTCATTTCCCCGATTTCGAATTAATGAATTGTTGAATTTATGTTGAATAATTTTTATTCCTTTTTGTCTTATCGTCATATGGGTATTAATAATAAGAAGCATAGAGTGATTATTAATATGATCTGGAATAGAAATTAATGTTTTGGCTTTTTTAAGTTTATGTTACTTTATTATTCAATTTATTGGATCAACAATATTCTTAATGAGAAGATTATTATTTGCATCTTTGAGGTTAAAATTATTATTAGTTCCTTTTGTGTTTTGAATTTTACCTTGTTTAAATTGAATCAATAAAGAAACATTCATTTATTTATTAACTATACAAAAAATTGGTCCTTTATTTATTTTATTTAAAAAAAATTCTATAAAATTCATTATAACGTTTTCTTCGGTAACCCAACTAAGATTTATAATCTTATTAATTAATATTAGGCTTGGAACAATTTATGCTTTTTTTTTTATCTATGTTTCTTCATTTTTTACTAAAAAAAGGTTAATTTTGTTTATTATTAGAGGTTTTCCTCCATTTTTTTTATTTTTTTTTAAAATATGGTTGATTATTGTATTAACATCTAGGGTTGTATTACTAATCAATAGATTTGAATGCGGGATTTCTTCAAATCTTTCTTCTCGCAAGCCATACAGAATACCTTTTTTTTTTTATATATTGATTTTTTTACTTTTTGACATAAAAGTGATTTTAATTTTTCCTTTTAAATTTTATTTAATTATTTTAGTTTTAAGTTTAATTTTTGAGGGAGGGATAGGTTCTTTAAAATTATGGTTAATTTTCAAAGAATGAAAATTATTTGAATGAATTACTGATTGAACTTTTATTATAAAATTCGATTCGTTTTCTTTAATTTTTAGATTTGTAGTTTTATTGATTACAATTCATATTTTTTTTTATTCTCTTTCCTATATAGCGAAAGAAAATTTAAATTTTTTTATATTAATATTTTTTTTTATGTCTTCAATGTTAATTTTAATTTTTTCATTCAATTTGTCATCAATTTTAATTGGCTGAGATGGGTTAGGAATTACTTCTTTTTTATTAATTTGTTTTTATCATTCAAATTTAAGGATAAATTCTTCTTTAATTACTGTTTTAATTAATCGAGTTGGGGATTTGATAATTATTATAAAAAAAAAAGCTCAATTACCTTTTTCTAATTGACTCCCTAAGGCTATAGCGGCTCCTACTCCAGTTTCTTCTCTAGGGCATTCATCTACTTTAGTAACAGCAGGGGTATATATAATTTTCTGCTTTTTTACAATATTATTAAAAAAAATTATAGCTATTTTAAAATTTGACTTAAAAGAAATTATCGCATTTTCTACTCTTAGCCATATTAAAATCATGTTCATATCTATGTCTTTAAATTATACTGGAACATTTTTTCATTTGTGTACTCATGCTTTATTTAAAGCTTTAATTTTTATATGTGCAGGGTATATAATTTTTTGTGTTCAAGATATTCGTAAATTTTATTCTATTATGACTATAATTGGTGTTCCATTTTTATCAGGGTTTAGATCAAAAGAATATTTTATTTCAATTTTGTTGACATCTTATTCCTTGCGATTTATTGTAATTAGGCTAATAATTTTTTCACTATTTTCTTTACAATGAATATTTCTGTTTATAATTTTAATTTTATCCTTAATATTGTTTCTTTTTTTTTGTAGAAATTTTTGATGTACAATTTTATTTGTTATCTTTCTTATTGGGGGATTAATGGTTAGATTTTTTTATATAGTAAGAATCGACATTATATTTATTTTATTATATTTAATTATTGTTATGATTTTTGTAAATAAACTTAAGTTTGACCTGGATTAGATAACCAGTTATTGGCGGCATTTCAAATTAGAGATTTTTGGGAGATTCCACAAACCCAAATTTACAGGTAAAGATGAAGTAATAAAGTAAGAATTTAATAGTAAACATAATTTATTATTTTGAAGTGTACAAACTGCCCGTCACTTAATAAGTCGTAACATGGTTATTTTACCGGAAGGTGTAATTTTATTATATATGGAATCGTTTAACAAAAACATAGTTTTACCTGCTCCATGAGCATAATCAATTGTCTTTTTATTAAGGTCTGGAATAAAAGATTAAACGATTTTTATGTATTTGTATGAAGATCTTAAATTTTGAATCAAAATGTTCAAATTTTTTAAAGGGACGAGAAGACCCTTTAATTGGGGAAATTACTTTAGGGATAACAGCACAATAATTTTATGATTGTGACCTCGATGTTGAATTAAGTGTAGAAATTTAAATTAGACTGTTCGTCTACTCGGCTTACATGATTTGAGTTCAGACCGACGTAAGTCAGGTCAGATTCTATCTTTTTGTACGAAAGGA
>Ld
ATCAGAACCAACCACAAAGAAATTGGAAATTTATATTTCCTATTTGGGGTTTGGTCAGGAGTAGTAGGTTTAAGTATATCTATTCTTATGCGTTTTGAATTATCCTATCCTAATAGAGTCGGTTCTTCTATTTTTAATTGATTGATTACTTCACATGCTTTTCTTATAATTTTTTTTATAGTCATGCCCATATTAATTGGGGGGTTTGCTAATTGATTGGTACCTTTAATACTAGGAGCTCCAGATATGGCTTTTCCTCGTTTAAATAATCTAAGATTCTGACTTTTACCGCCTTCTTTGTTGTTATTATTATCTTCAACTTTTATAGATGTGGGGACCGGGTGGACTGTCTACCCCCCAACCCATCCTAGAGAAGGGGTCGATTTAGCTATTTTTTCTTTACATTTAGCAGGGGCAAGTTCTATTTTAGGTGCTATTAATTTTATTACTACTTTCTTTAATTTAGAGTTAGCAAGTTTATATTCTTGGTCTGTGGCTATTACTGCCATTTTATTGTTATTATCTTTACCTGTCCTTGCGGGTGCTATCACTATGTTATTATTCGATCGCAATTTAAACACTTCTTTTTTTGAACCTTCAGGGGGCGGAGACCCTATTCTTTATCAACATTTATTTTGATTTTTTGGTCACCCAGAAGTTTATATTCTTATTCTTCCGGCTTTTGGTATTATTTCACATATTGTCTCTAGAGAAAGATATAAAGATGTTTTTGGGGTAATGGGGATAATTTATGCTATGAGTGCTATTGGGGTTTTAGGGTTTGTAGTTTGGGCCCATCATATATTTACAGTAGGGTTAGATGTAGATACTCGAGCTTATTTTACTTCTGCGACTATAATTATTGCTGTTCCTACAGGAATCAAGGTTTTTAGATGACTAGCTACGTTGTATGGATCATACATCAAATTTTCTCCTTCTATAATTTGGGCTTGAGGTTTTATTTACTTATTTACTATAGGAGGTTTAACAGGGATTATGTTATCAAATTCTTGTATCGATATTGCTTTACATGATACGTATTATGTTGTTGCCCATTTTCATTATGTTCTTTCTATAGGTGCTGTATTCGCTATTTTTGGTGGATTAATTTTCTGATTTCCTTTATTTACAGGTTTATTAATTAATCCTTTAAAATTAAAAGTTCATTTTTTTCTTACTTTTATTGGGGTGAATTTAACTTTTTTTCCCCAACATTTTCTAGGGATAATATCTATACCTCGTCGCTATTCAGATTACCCTGATTTTTTTTTATTTTTAAATTTGCTTTCTTCTTTAGGTTCTTGAATTAGGTTAACTGCAGTTATTTTTTTTATTTTTATTATTCATGAAAGATTTGTGAAAAATATGGTCACCGAATGATTAGAAGGACAACCTCCTAAAATCCATTCTTATTCTTCTTTACCTATTCAAGATTCATGATCACCGTATATGAGACAATTAGCCAATTTTCATGAATACGCGATAACTTATTTAATTTTTATTTTTTCTTTTATTACTGTTATTATAGTGAAAATTAGTATTAATACTGTAGACAATGAAAAATTAGAATTATTGTGAACAATCACCCCTTGCTTTATTTTAATTCTTTTAGCCGTCCCTTCTCTTAATGTTTTATATTTCTTAGAAGAATCATTTCCTCAAGTTTCTTTAAAAATTATTGGTCATCAATGATTCTGGTCTTATGAGTTTTCTGATTATCGATTATTAGAAGTGGATAAATGTGTTTTTCTTCCTAAGCTAGTTCAAATTCGAGGATTAGTTACTTCAGAAGATGTTCTTCATTCATGGGCAGTTCCGAGACTTGGTTTAAAAATAGATGCTTGCCCAGGTCGTATTAATATAATTAACATCTTTAGTCTTCGTTCTGGGAAAGTTTATGGACAATGCTCAGAAATTTGCGGTGTCAATCATTCTTTTATACCTGTAGTTGTTAATTTTGTTGAATTACATGATTGCCATATAGTCACACAAAGTCCTTGACCTTTTTTTTTAAGTGTAGCCATTACAAACTTGATTTTAAACTTATTTGCTTTAATTAATTTTTTTTTTATTATTTTTTTATGATCACGAGATATCGTCCGAGAAAGAACAGGGCAAGGTTGCCACACTCTAAAGGTTCAAAAATTAATTAAATTTGGTATAGCTTTATTCATTTTATCAGAAGTAATATTTTTTTTTTCTTTTTTTTGAGCATTTTTTGATTATGCATTAAATCCTTCTTTAGAAATTGGGTGGCCGCCCAAAGGTGTGGTCCCTCTTAATCCTATGCACGTTCCTTTATTAAATTCTTTAATTTTGGTTTCTTCAGGATTGACAATTACTAGAGCGCACATATTTTTAATAAATAATAAGAGGAAAGCTATGATATGGACCTCTCTAACTGTTATTTTAGGAATTTATTTTACTATCTTACAAATTTTAGAATACAAAACTACTCCTTTTTCATTTACTGACTCAGCTTATGGTTCTATTTTTTTTTTAACTACGGGTTTTCACGGTTTTCACGTTATTATTGGCACTATCCTTATTTTAGTTAGTCTTGTTCGCATGTACATGAACCATTTTTCTAGAAAACGGCATTTAAATTTCGAAATGGCTTGTTGATATTGACATTTTGTTGACTTTGTTTGATTATTTCTTTATATTTCTATTTACTGATCTATTTTTGACCCTGTTTTATTATTTATTTTTATATTTATTTTTTTTTTGAATCTTTATGGTCTTCTTTCTTATGTTATAGCAGTTTTTAGTCACATATCAATTTCTTTTTCTTTGAGAATATTATTTTGAACAAGGATTATGTTGTATGGTTTTATTTATCAAATAATAAGGCACTTAGTACCTTTAGGGTGTCCTAATGGTTTAATATTTTTTATGGTTATTATTGAATCTGTTAGAATTTTAATTCGCCCAATCACTTTAGGAGTACGTTTATCTGCTAATATTATAGCTGGACATGTAATTTTAGGATTAACTGTACAGTTTTTAATCTTAGAGTTTGCTGTAGCTTTAGTTCAACCTTATGTTTTTTTTACTTTATTATGTTTATATATAAAATGAAATTTTGGTTCTCTTTTGGGAATTAGGTTAACAGTTCAAATTTTCACTGGTTTTTTTCTTTCTTTTCATTATTCAGCTGAAGTTGTTTTTGACAAAATTCTTAACATATGCAACGAAATCAGGTATGGGTGAATGTTACGTTTTTTACATTCTACCGGGGCGTCAATGTTTTTTATTTTATGTTATTTACATATCGGGAAAGCTTTAGTTTATAAGTCTTATTTTTATGTCAAAGTTTGAGCATCAGGTTTAATAATTTTATTATTAATTATAGGTACAGCTTTCCTTGGTTATGTTCTGCCATGAGGTCAAATATCATTGTGGGGGGCTACTGTTATTACTAATTTAATTTCAGTTATTCCTTATTTTGGTAAAGATATAGTGGAATGATTATGGGGTGGTTTTAATGTGGGGACATTTACTTTAAATCGATTTTATTCTCTTCATTTTATTCTCCCTTTTTTGGTAGCTTTGATAGTTGTTATTCATATTGTTTTTTTACATTCTTCCGGTTCATCAAATCCAATAGGTTTAAATATTGATAAAATTTCTTTTTTTAATTATTTTGTGATTAAAGACATAGTTACTGTAGTCATCATAATAGCAGTATTGTTTTTTTTTAGATTATATAAGCCTTATTTATTAATAGATCATGAAAATTTTATTACAGCTAACCCTATATTGACCCCTCCTCATATCCAACCTGAATGATATTTTTTATTTGCTTATGCTATTTTACGTTCTATTCCCAATAAAATGGGAGGGGTGGTTATATTGTTATTATCATTATTTATTATTTTATTGATTTTTTGATTTCATGTGGGCACATTTATCATTTTAACTTGATTAGGTAGAATGCCTGTAGATTCCCCTTTTGTGGAATTAAGAAAATTTTACACTGTGATTTATTTTTGTTTTTATTTATTATTAATTGTAGCTTTATTTACGTTGTTCGAACGTAAAGTTTTAGGTTTTGCACAAAATCGTAAAGGACCAGATAAAGTAGGTAATAAAGGTGTTCTTCAACCGTTTGCTGACGCAGCTAAACTATTTAGTTACCTTTATTCCGCCTTTTTTTTTTTTTTCATTCCTTTAATTCTATGTATAAGAAAAAACTTTAATTTTTTATTTATTTTAATATTATTTTCTTTCAATGTATATGGAACCATTCTTTCAGGTTGATCTTCTAATTCTAAATTTTCTTTAATTGGTAGGATTCGAAGAGTAGCTCAGACTATCTCATATGAAATAGTTCTAAGAACTTTAGTTGTAATAATTGCTCTATCTAGATATACTATATATATTAATATGATCTATTTATTTTTTCCCATATGAATTGAAGTTAACCGCACTCCCTTTGATTTAGCCGAATGTGAATCAGAATTAGTATCAGGATTTAATGTTGAATATGGGGGGATTGAGTTCTCTTTAATTTTTTTAGGTGAAAATTTAATAGTTGTTATCAGATCATTTCTTTTAGCTTCTTTTTTTTTTATTTGAATTCGAGCTTCATTTCCTCGATTTCGATTTGACAAAATAATGTATTTATGTTGATTAATCCTTGTCCCTTCAATACCTTGATTAATTTTCATAGTGGGAATTTCATCAGAAGCTTGATTAGGCGCATGGTTCGGGATAGAGATAAATAGTTATTTTTTTTTACCATTGGTATATTACCTAATACAAGCTTTAGGATCAGTTTTTTTTATTTATAGTTTTTTATACATCACAGGATTAATTATAAAAATTGGGGTTTCCCCTTTTTTTTTTTGAATTTATCCATCTTTTAAATGAATCCCCAACAAACCTTTAATGATGTTTATAACTTTACAAAAAATTCTTCCACTATACTTATTAATTAATAAAACTCTAATGATTGATATTGTTTTATTTTCTTCTATTTATCAAATAAGATGAGTGATTTTGTCTCTAATTATATCTAAATATATATTCAAATTTTATTTCATATATTATATTATTGTTTTTTTTTCTATTATATGGTTTATTTTTTTTCTTATTAGGGGCTTCCCACCTTCAATTATTTTCTTGATAAAAATTCATATTTTTAATTTAATATTGGTGATTGGTTTTGTGTTTTTTAAATTTTTCGAGAGAGGGATTACTTCAAACAAATCTTCTCGTAAACCGTATTCTTTATCTTTTTTTATGATTACTCTAATTTTTTTATTGTTCGATATTGAAATTATCCTCCTTATACCTTTTAACATATGTCTTTATCTTTTGTTTTTGGGATTAATTTTGGAATGAAACATACAATCATTAGAAAGAATAATTTTTTTTTTAGAATGGGAGTTATTTAAATTATATAATTTATGGACAATTGATTTATTCGTGGATAAATATTCTAGTATATTTTCTTTGATTGTAAATTTAATTACTTTATGCATTTTTTTGTATTCTTTAAGATATATGAGAAAAGATAAAAATATCTTTTTTTATGTTTTATTTTTTTTTTCTTTAAGAATGCAAATTTTAATTTTTTCATTTTCTTTCTCTAGAATTTTGTTAGGATGAGACGGTTTAGGTATAACTTCATTCTATCTAATTATTTTTTATCACAACGTTAAAAGATTACATGGAAGAATGGTCACCGTATTAACTAATCGATTAGGTGATTGTTTTGTTATAATTACTAAAAGAGCCCAATTACCTTTTTCTTTTTGGCTTCCTAAAGCCATGGCAGCCCCAACTCCTGTATCTTCTCTCGTGCATTCATCCACTTTGGTAACAGCAGGGGTTTATATTTTATTTTCTTTCAGAACTCTTATTATAGGTGGTTTTATGGCTATTAAAAGATTTGATTTGAAAGAAATTGTTGCTTTCTCGACCCTTAGGCAGGTAGGTTTAATAATATTTTTTATGTCTTTATTAAAAGAAGTAGCCATATTTCATTTATTAACTCACGCTTTATTTAAATCAGTTTTATTTATATGCAGAGGGTATTTGATTCACCATACTCAGGATATCCGAAAAATTATTTCTTTATCATCCATAAGAGGTTTACCATTTCTTAGCGGGTTTTATTCTAAAGACTTATCGATTATAATTGTTTCTACATCTTATACTTTACGACTGATTAATTTTTTCCTTATCATAGGATCTATTTTTATAATTCAATGAACAATATTATATTTTTTTACTTTGATATGATTTTTTTTTTTAGTTATTAGAACTAGAGTTAAATGGTTAGTTTATGTAATTTTAATTTTCATTATCGGGGGTTTAATAATTTCATTTTCTTATACAGTTAGTATTACTACTTTTTATTTATTTATATTACTAATTGCCATATTACTTTATATAGATATTATTGCTGCTGACTAGGATTAGATACCCTATTATTGGCGGCCATACATCTCAGAGGAATATGGGAGGATCCACGAAAGTACAAAATCAGGTATAGATGAAGTGCTAAAGGTGGGATTTGAAAGTATTATTATTTTAATAATAAGAAGTGTACAGATCGCCCGTCACCCGGTAAGTCGTAACAAAGTTAATTTACCGGAAGGTGAAAGATTATCACACTCGGCAAAGTCTCCCAAAAACATCTCTTAACCTGCCCATTGAGCATAATCACTTGGCTTTTTATTGAGGTCTGGTATGAATGGCTTAACGATTGGTTAATTTAATTTTTTAAATAAAAAAATTTAAGTTAAAATTCTTAAATTGTATAAGGGGACGAGAAGACCCTTTAGTTGGGGCGATTACCTTAGGGATAACAGAGTGATATATTTAAGATTGCGACCTCGATGTTGAATTAGGAGCACAACTTTGGTTTAGTCTGTTCGACTATTCAACCTACATGATTTGAGTTCAGACCGACGAAAGTCAGGTCAGTTTCTATCTTTTGGTACGAAAGGA
>Lb
TTATCGACAAATCATAAGGATATCGGATCGCTATATTTTATATTTGGGGTTTGATCGGGTCTATTAGGCCTAAGACTTAGGCTTTTGATACGAGTAGAACTTTCCTTCAATTCTAGGAGGAGCTCTTCTGTGTTTAATAGACTAATCACCTCACATGCTTTTCTAATAATTTTTTTTTTTATTATACCTATATTAATTGGGGGCTTTTCTAATTGGATAATCCCACTTTTGATTAGATCACCTGATATAGCCTTCCCACGGTTGAATAATTTAAGATTTTGATTTCTCCCCCCTTCTTTACTTTTAATTTCATTCAGAATAATCGTTGGAGCAGGAACCGGGTGGACAGCCTACCCTCCTGCTCATTCAGGTTTCAGTGTAGATCTAGTAATTTTTTCCCTACATTTGGCTGGAATTAGTTCCATCCTGGGAGCCATCAATTTTATCACTACTTCAATTAATTTAGAGTTACTGCCTTTATTTAGATGGTCTGTGTTAATCACAGCATTTCTTTTGCTTCTTTCTCTTCCCGTTTTGGCTGGAGCAATTACTATACTTTTATTTGATCGTAATTTAAGAACTTCATTCTTTGATCCATCTGGAGGGGGGGACCCAATTCTCTTTCAACATTTATTTTGATTTTTTGGACACCCTGAAGTCTATATTTTAATTTTACCAGGATTTGGGCTAATCTCTCACATCATCTCTCAAGAGAGAATAAAAGATGTATTTGGCAGATTAGGCATGATCTATGCCATGCTCTCAATCGGAGCTCTAGGTTTCATCGTATGAGCCCACCACATATTCACTGTGGGCATGGATGTGGATAGACGAGCATATTTTACCTCTGCAACAATAATTATCGCGATCCCTACCGGAGTTAAAGTTTTCTCTTGGTTAACTACTGTTTATGGGAGAACAGTTACTCCTTCTTCTTCGACTTTATGAAGTCTAGGATTTATTTACTTATTCACCATCGGGGGTTTAACTGGGATTATCCTATCGAATTCAAGAATTGATGTTATTCTACATGATAGATACTATGTTGTTGCCCACTTCCACTATGTTCTTTCCATGGGGGCTGTATTTTCAATCTTTAGAGGATTGAATTTCTGATTGCCTCTTTTTCTGGGGGGGTCAGTTAATGAATTAAAAAACAAAGTTCACTTCTTCTTAACTTTTATCGGAGTTAATCTCACATTTTTCCCCCAACACTTTCTAGGTCTATCTGGTCTCCCACGACGATACTCGGACTACCCAGACCACTACACATATCTAAATCTGATTTCTTCGATTGGTTCATGAATCAGAATAATTAGCATTATCTGGTTAATTACTCTTATTTTTGATGGTGTAATAAAAAATTCTGTTATTGAATGAATCGAGGGGCAGCCACCTAAATTTCACACATGTTTATACTCGCCTCAATTAGAAAGGAGGGGGCCTGTAATAGAACAAATGAGGGAGTTTCATGATCATGCTATAATGATTCTTTTCCTCATCGTTTCTTTTTTAACTATTGTTTTTTGAGTTACTAACCTTAACATTTTGACAAGAGAAGTTCTTGAGATATTTTGGTCATCTCTGCCTGTTTTCATCTTATTAATTCTTGCTATTCCCTCTATTCAAGTTCTGTTTATAATAGAAGAAGTTATCCCCCTGATAACAATTAAAATCATAGGCAATCAATGATTTTGAACGTACGAATATAGTGACTTCCGTCTTCTTGATGTTAATAAAGCTCTAATTCTACCAATTACCACCCATGTCCGTCTTCTCTTATCGTCAAATGACGTGATCCACTCTTGAACTCTGCCCTCATACGGGTTAAAAATTGACGCCAATCCAGGCCGCCTAAATATAGGCTCTCTTTACAGCTATCGTTCGGGCTACTTTTATGGTCAGTGTTCAGAAATCTGTGGGGTTGACCACTCATTTATACCTATTAAAGTTGGTTTCACTTCTCTGAGAGACTTTCATCTAGTAGATATCAGGCCGTGGCCTTTAATAATAAGCTTGACTACAGCTAACACCATTCTGTCTCTATTGATGACCATTTCTATAATTTTTGTATTTTTCCTATGATCACGAGATATCATACGAGAGAGAACCTTTCAGGGAATACACCCTTTAAAAGTTCAGCTTTCACTTAAATACGGAATAATCCTGTTCATTACTTCTGAAGTTATATTTTTCTTGTCCTTTTTCTGAACATTTTTACATTCGGCCCTTAGCCCCACAAATGAAATTGGTTGACCAAGATGGGGTGTTGAGCCTATTAATCCCTTTGGAATCCCTTTGCTGAACACTCTAGTCTTAGTTTCATCAGGGGTTTCTATTACATATTCTCACCATAGAATATTAAATAATTTTAATTTTACCATTCTCTGAGTAGTAATTACAGTTCTTTTGGGAGGGTATTTTACGATTCTACAGCTCATGGAATATATGACATCATCATTTTCTATCATGGACTCAGTTTATGGCTCAATTTTTTTTATCTCTACAGGCTTTCATGGCATCCATGTTCTAGTTGGCACTCTGATGATTCTATATTCCCTCATTCGTCTATTCAGCTTTCAATTCAGCTCTGCTCATCATTTAATGTTTGAATTCTCTTGTTGATACTGACACTTTGTTGATTTAATCTGACTTTTTCTTTTTCTATCAATTTATTGATCAATTTTTGACCCAATTTGTCTAATCTTATTTATTTTGATTTTGGCTTTCAACATCTCTGGGATCTTTCCTTTTACATTCACCCTAACTAGGCATATAAGAATAACTTTTTCTTTAGCCTTTCCTATATGGTTAAGACTGATAATTATAGGATGATTGAAATTCATATTCGCCCACCTTGTCCCTTTAGGGTGTCCCACAGTTTTAATACCGTTTATGGTATTAATCGAAACAATTAGTCTAATTATTCGTCCGCTAACTTTAGCTGTTCGTCTCGCAGCCAATATAATTGCTGGGCATATGATTTTATCGTTATTAGCTGAGTCTTTGCTTTTAGAATTGGCAGTCGCAATAATTCAGCCCTATGTCTTCTTCATCCTATTAACCCTTTATAGCCAGTGAAACTTGGGGTCGCTTCTCGGGCTATGTCTTTCTATTCAAATCTTAACAGGAGTGTTTTTAACAATATTCTTTAAAGCAGATCTCTCTTTTACCAGAGTAGTAAGAATTATAAATAATATTAATAACGGGTGAATCATCCGGTTTATTCATTCCACTGGGGCATCCATATTTTTTATTATCTGCTACGCCCATGTCGGAAAAGCACTATTTTTCTCTTCATTTTACTTTTGAAAGGTTTGAGTTTCTGGACTAGTGTTAATTCTTTTACTCATAATAGAGGCTTTTCTAGGCTATGTCTTACCATGAGGACAGATATCATTTTGAGGAGCTACAGTAATCACAAATTTAATTTCTGTTATTCCTTACTTTGGCCCCCTTGCTGTTCAGTGACTGTGGGGGGGCTTTAATGTTGGTGATCCCACACTAACACGATTCCTATCATTTCATTTTATCATTCCATTTATCATGATTGCTATAAGAGGAGTACATTTAATTCTTCTTCATGAGACTGGGTCATCAAACCCTCTAGGCATGAACATAGATAAAGTTAGATTCAGAAAATTTTTTATTATTAAAGACCTAGTTACCCTAGCTCTGGTTTTGTTAGGGCTAATTTTACTTAGAACAATATCTCCTTTTATATTTATAGACCCTGAAAATTTTCTTAAAGCTAACCCAATGGTGACACCCATCCATATCCAGCCTGAGTGATACTTTCTGTTCGCCTATGCAATCTTACGATCTGTTCCTAATAAACTTGGGGGGGTGTTAATGTTAGCTTTATCCATCATTATTATTTTAATTCTTCTTTACTTCCACTTTGGATCATTCTCTATTTTAACATGACTGGGCATGCAACCTGTTGAAGATCCCTTCATTTACTTAGGTAAAGTTTACTCAGTTCTTTATTTCATTTTTTACTTCCTTTTAAGAGTAGCTCTGTTTACACTATTTGAACGTAAAATTCTAGGGCTCATTCAACTTCGTAAAGGGCCTTGTAAAGTAGGGCCTTTAGGCCTTTTACAACCTTTCTCAGATGCTTTAAAACTTTTTTCATATTACTTCACTCCTCTGTACTTTCTTATTCTTTCATTAGTCTTTTTTTTGAATAAACCATTCTTAATTTTAGTTTTACTCTTTCTATATACCACCAGGGTTTACACTACTTTAGTAACCGGATGATCTTCTAACTCAAAATATTCCCTTATTGGGTCTATGCGTAGAATTGCCCAGTCCCTCTCATATGAAATTACCCTCGGTCTTCTTTTCTTCAGCTTTGCCTTCATCATGTCTTCAACTTTAATATTTAAAATTCTTCAACTATTTTATTGTCCTATTGAAAGTAACCGAACTCCTTTTGATTTATCTGAGTGTGAATCAGAGCTAGTCTCTGGGTTCAACGTTGAATTTGGAGGGGCTGAATTCTCTTTAATTTTTTTAGGGGAAAATTTAATATTAGTTTTCAACTCTTTAGTATTATCCTTCTTTATTAAAGTCTCTATCCGAGGTGCATACCCACGCTACCGATTAGATAGAATGATGGAATTATGCTGATTGATCTACCTCCCCATTGTTCTTCTAAGTTCTCTTTTCTTACTCTCCTCATCTCTAGACTGAATCATTTTATGGGTAGGTCTTGAAATTAACACCTTTATCTTTTTAAGAATCAATTATTTTATTGTTCAATTCTTTGGATCTAGGGTTTTTTTAATTGGATGACTACTTTTTATTTCAATTATAATTAAACTTATACTCTTGCCATTTTTAAATTGAGTCCTAGAAAGCTTAAAATGAATTTCCTCGAAACTTCAACTTATTTTTCTCTCAATTCAAAAAATCGGGCCCTTTTTTTTATTTCTAAACCTCTCTCACTGAATAGATCTTTTAGTTATTTCATCAAACGGACAATCCGTTTTAATTATTATCTTACTTCTCTTTTCTAAGGCCATTGGACTAATTTATCTTTTTGTTTATATAAGGGTAGTTTTTTTTGAAACCATTTTTATATTCATTTTTATTAGGGGGTTTCCGCCTTCATTGATCTTTTTTGCCAAACTAAACTTCATTATTTTCACTCTATTTTTTAGAATTTTTTTTGTTCATATATTTGAGTGTGGAATTAGAAGAAATTTTTCTTCACGTATTCTCTTTTCCCTCCCCTTTTTTTTAATCACTTTACTTTTTTTAATATTTGATGTTGAGATTATCCTGCTTTTTGTTTTACTTTTATATATCTTCCTTCTTATTGCGAGACTCCTGATAGAGTGATATTATGGATCTCTAGTACTTTTATTTTTGCTATCACAAATTGATATATTCAGTTTCTCTTCAATTTGAAGATGATTGTTTTTTTTTGATGCCTATTCAGCTTCCTTCTCTTCTGTGGTTCTTTTAATCTCAGCATCAATCGTGTTTTATTCCATATCTTATATACAAAAGGAAAAAATCAAGTTTTTTTTAACCCTATATATGTTCATTCTATCAATGCTAATCTTAATTTTCTCTTTTAATATTTCTTCCCTTCTAGTCGGTTGAGATGGGTTGGGTGTAACTTCCTTTCTATTGATTTATTATTACCACTCATTAAAAAGAACAAACTCCTCTCTCATTACATTAACATTAAATCGGGTTGGAGATTTAATAATTATCTTTAGAAAAAGAGCTCAGCTCCCCTTTTCTTCCTGGCTACCTCTAGCTATAGCTGCCCCCACCCCTGTTTCCTCTCTTGTTCACTCTTCAACTCTAGTCACTGCTGGTGTGTATCTCCTCTATACGAGCCTCACGCTAATTATGAGAAGGGTTTTAGCATTACAAAGATTCGACTTAAAGGAAATTGTCGCCTTTTCAACAATAAGGCATATCAGCTTAATGATAATAGGAATCTCAAATCTTTATAAATTTTCATTTTTTCACCTTTGTACCCATGCTTTATTTAAGGCACTTTTATTTATGTGCTCTGGGTACTTAATCTATCTTAAACAAGATATCCGCACTTTTATCTCAAGATGCTCAATAATGGGGCTTCCATTTATGGCGGGGTTTTACTCTAAAGACGGGGTCATTCCTGTCCTTTTATCTTCCTACACCATACGCTTATTATACTATTCTTTAGCATGATTTTCTATTTTTAGTATTCAATGAAGACTATTAATTATAAGGGCCTTAGTTTATATGTTTGTAATAATTTTTTTAGGCAGAGGGATTTGAATGAGAATGATTTTTTTAATTTTTATAATTGGGGGGTTGATGGTATCATTTTTCTATATAGTAAGGTTGACCGTTTTGTTTATATTATTCTTGCTTTTCTTAATTCTGTTTATAATTGATAAACTTAAGGCTGACTAGGATTAGAAACCCTATTATTGGCGGCTCTTCAAATTAGAGATCCATGGGACAGCCCACCCAATCATAAATTCAGGTAAAGATGAAGTAGCATTGAAAGAATTTAAAAGTAAAGCTTCTTAAGTGACTTGAAGTGTACATACCGCCCGTCACTTAATAAGTCGTAACATGGTTAATCTACTGGAAGGTGAGTTATAATTATACTCGACAAAGTTTACCAAAAACATGTCCCTCCCTGCTCACTGAGCATAATCAATTGTCCTCTTATTAAGGTCTAGAATGAACGGGAGAATTATTGATAAATATATACACTGAAATTTAAAATTTTAATTTATAATGCTTAAATTAATTAAGGGGACGAGAAGACCCTTTAGCTGGGGAAATTACCCTAGGGATAACAGCGCCATAAACTTGTGATTGCGACCTCGATGTTGAATTAAAAGTTCAGGCCTGATTCAGTCTGTTCGACTGGTTAATTTACATGATTTGAGTTCTGACCGACGTAAGTCAGGTTAGTTTCTATCTCTTAGTACGAAAGGA
>Lh
TTTTCTACAAATCATAAAGATATTGGAACCCTTTATTTTATTTTTGGAATTTGAGCTGGTATAGTAGGCTCAAGCTTAAGTATATTAATTCGTTTAGAATTAAGTCAACCCGGATTATTTGATGACCAAACCTATAATGTAATCGTAACCGCTCACGCATTTATTATAATTTTCTTTATAATTATACCTATTATAATTGGAGGATTTGGAAACTGACTGGTACCTTTAATACTAGGAGCCCCTGATATAGCCTTCCCTCGAATAAATAATATAAGATTCTGATTATTACCACCATCCTTAACCCTATTAATTTCAAGTAGTTTAGTTAATGCAGGAACAGGTTGAACAGTTTACCCTCCAGGACATCCAGGAGCCTCAGTAGACCTAGCAATTTTTTCTCTTCATCTAGCAGGTGTTAGATCAATCTTAGGAGCAGTAAATTTTATTACAACAATCATTAATATAGAACGAATACCTTTATTTGTTTGATCTGTCTTAATTACAGCCATTCTTCTTCTCTTATCACTTCCTGTTTTAGCAGGAGCAATCACTATACTTTTAACAGACCGAAACTTAAATACATCTTTTTTTGACCCAGCAGGAGGAGGTGATCCAATCCTTTACCAACACTTATTTTGATTTTTTGGTCATCCTGAAGTTTATATTTTAATTTTACCTGGATTTGGTTTAATTTCCCATGTAATTAGTCAAGAAAGAAAAAAAGAAACATTTGGAGTTTTAGGAATAATTTATGCCATACTAGCTATTGGACTTTTAGGATTTGTAGTTTGAGCTCATCATATATTTACTGTTGGCATAAATGTTGATACACGAGCCTATTTTACTTCAGCTACTATAATTATTGCAATTCCCACAGGAATTAAAATTTTTAGTTGATTAACAACCCTTTATGGAGCTAATATTGCATTTACACCTACTATTTTATGAAGACTAGGATTTGTATTTTTATTTACAATTGGTGGTTTAACTGGAGTAATCCTTGCTAACTCTTCAATTGATATTGTTCTTCATGACACCTATTATGTAGTTGCTCATTTTCATTATGTATTATCAATAGGAGCCGTATTCGCTATTATAGCAGGTTTTATCCAATGATACCCTTTATTTACAGGTATAGTTTTAAACGAAAAACTTTTAAAAATCCAATTTTTCGTTATATTCATTGGTGTTAATATAACATTCTTCCCTCAACATTTCCTTGGATTAAGAGGTATACCCCGACGATATAGAGATTATCCAGATGTATATACATCATGAAATGTAATTTCTTCTCTTGGAAGAATAATTTCTTTAATTGGTATTATTTTCCTTATTTACATTATATGAGAAAGATTTATAATACGTACACCCTCAGAATGAACCCAAAAATTACCTCCTTCTGAACATTCCTACGCAGAATTACCTATACAAGAAAGTTCTTCTCCTTTAATAGAACAATTAAACTTTTTTCATGATCACTCTATCTTAATTCTATTAATCATTACATGTTCTATTTCCTATTTAATAATTGCAATAAATCGATTTCTTATAGAAAATCAACTAGTAGAAATAATTTGAACCGTAATTCCTGGAGTAATTCTAATTTTTATTGCTCTCCCTTCACTTCGAATTCTTTATTTACTTGATGAAGTAACCCCATCTTTAACATTAAAAACTATTGGACATCAATGATATTGATCTTATGAATATTCAGATTTACGATTGTTAGAAGTAAATAACCGAATTGTCATCCCTTATAATACTCAAACCCGAATTTTAGTAACAGCTGCAGATGTACTACATTCTTGAGCTATACCTTCTTTAGGAGTAAAAGTAGATGCTAACCCAGGACGAATTAATCAAACCAGATTCTTAATTAATTACCCTGGATTATTTTATGGTCAATGTTCTGAAATTTGTGGTTCAGTACATTCCTTTATACCAATTGTTGTAGAAAGAACAAATAAACATCCTTATCATTTAGTTAATGTAAGACCTTGACCTCTTACAGGTGCTATTTCCGCCTTATTTATAACATTAGGAATAATAGGATTTACTATAATATTATTAACAATAATTCAATGATGACGTGATGTTGTTCGAGAAAGAACTTTCCAAGGAAATCATTCTTTTAAAGTATCCCAAGGAATACGTTGAGGAATAATTCTATTCATTACATCAGAAATCTTTTTCTTTATCTCTTTTTTTTGGGCATTCTTCCATTCTAGTTTAGCCCCTAATATTGAATTAGGTTGACCACCTAAAAGAATCACCCCCTTTAATCCACTACAAATTCCACTTTTAAATACTATCATCTTACTTTCATCAGGAGTTACTATTACATGAGCCCACCATGCTCTATTAAAAAATTATTCCCAAACAATCCAAGCTATAGTAATTACAGTAATATTAGGTATTTATTTTACTGTTCTTCAAGGATATGAATATATAGAAGCTTCGTTTTCCATCGCAGACTCCATTTATGGAGCCTCATTCTTTATAGCTACAGGATTTCATGGCCTCCATGTAATCATTGGAACAATCTTTATTCTAATAATATTAATTCGGCAATATAAGCCCCACTTTTCCAACAACCATCATTTTGGCTTTGAAGCAGCTGCTTGATATTGACACTTTGTAGATGTAGTTTGATTATTTTTATATGTAACAATCTATTGATCTGTTTTTGATCCAACATTTTTAATTTTTTTTTCACTCATTTTATTCAATAACGTCCTAGGATTATTACCATATATCTTTACAAGAACAAGCCATATATCTATAACCTTAGCTTTATCATTACCTTTATGAATTGCATTTATACTATTTGGATGAATTAACTTTATATTTAGACACTTAATTCCACAAGGAACTCCTGCTATTTTAATACCTTTTATAGTTTGTATTGAAATAATTAGAAATATTATTCGTCCAGGCACTCTAGCTATCCGTCTTTCTGCTAATATAATCGCAGGTCATCTTCTCCTAACTTTATTTACTCAAATTCTCACTTTAGAAACAGCTGTAGCCTTCATCCAATCTTATGTATTTGCAATCTTAACTACTTTATATTCAACATGAAATTTTGGTTCTCTTTTAGGATTATGTTTAGGTATTCAATTAATTACAGGTATTTTTCTAGCTATACATTACACTGCAGATATTGCATTTTCTAGTATTGTTCATATTTGTCGTGATGTTAATAATGGATGATTACTTCGAACTCTCCACGCCAATGGAGCCTCATTCTTTTTTATTTGTTTATATATTCATATTGGACGAGGTATATATTATGGATCTTTTAATTTATTATTTACTTGAACAATTGGAGTTATTATTTTATTTCTAGTAATAGGTACAGCATTTATAGGATATGTACTTCCCTGGGGCCAAATATCTTTTTGAGGAGCTACAGTTATTACAAACTTAGTTTCTGCTATTCCTTATTTAGGTACATCAATTGTACAATGAATTTGAGGAGGATTTGCCGTTGATAACGCCACTCTAACTCGATTTTTTACTTTCCATTTTATTTTACCTTTCATCGTTTTAGCTATAGTAATTATTCATTTATTATTTTTACACCAAACAGGATCATCTAATCCTTTAGGATTAAACATTGATAAAATTTCCTTTCATCCTTACTTTTCTTTTAAAGATATTTTAGGATTTTTAATTATATTATTAATATTAATTTTATTAACACTAATAAATCCTTATATATTAAGAGACCCTGATAATTTTATTCCAGCAAATCCTTTAGTAACTCCAGTTCATATTCAACCAGAATGATATTTTTTATTTGCATATGCAATTTTACGATCAATTCCTAATAAATTAGGAGGAGTTATTTTTTTAGTCTTATCAATCGCAATTCTATTAATTCTATTCTGAACTTATGTAAATTTAGTTATCCTTCTAACATGAATTGGAGCACGCCCTGTCGAAGACCCTTATATTTTTATTGGACAATCATTAACGTTAATCTATTTCTGCTATTTCCTATTAGTCGGAGTAGCATTTTTAACATTATTGGAACGAAAAGTTTTAGGATATATTCAGATTCGGAAAGGACCAAATAAAATTGGTTTTATAGGAATTTTACAAGCTTTTAGAGACGCTATTAAATTATTTACTTATTATTTTTGTCCTTTAATTTCTTTTTTGTTAATTTTTATTATTTGAAGAGTTACTCCATTTTTATTTTTATTTTTTATAACTTGTTTAAGAATGGGAGTGTATGGGATTATAGTTGCAGGGTGATCTTCTAATTCTAGATATTCATTATTAGGGGGACTTCGTGCTGTAGCTCAAACGATTTCTTATGAGGTAAAATTAGCTTTTCTTATAATAAATGTTTTAATTTTATCTGGAAGATATAGATTTATAGATTTTTGATTTGTATTTACTAGATTTGCTGAAACTAATCGTACTCCTTTTGATTTTGCTGAAGGGGAATCAGAATTAGTTTCTGGATTTAATATTGAATATAGAAGAGGAGGATTTGCGTTGATTTTTTTAGCTGAATATGCTAGAATTTTATTAATAAGATTAGTTTTAGTATTAATATATTTTATTTGAGCTCGAGGTACTCTGCCACGTTATCGTTATGATAAATTAATAAATGTATGTTGAAAAGGTTTTTTACCTTTATATTTGGTGTTTTATTTTGGTATTGCTGTTTCCTCCTCTAATTGATTAAGAACTTGAATAGGATTAGAAGTCAATATAATTTCTTTTATCCCTTTAATTTATTTCTTAATTCAAGCAATTGCTTCATGTTCATTTTTAACGTTCTGTTTAATATCCACTACACTTATATTAAAATTAGGTGCCGCCCCATTTCAATCCTGATTTATTATAGTAATAGAAGGATTAACATGATTAAAATCCCTTATTCTAATAACCTGACAAAAAATCGCTCCAATCTTCATTTGCATTAACCAAACTTCATTAAAAAAAATTATAGCTTATTCTTCTATTAATCATCTTGGATGAATATTAAGATCAATTTTTCTAAATAAATCTTTACTAATTTTTTATTTTTTCATATATTTCCTTAACCTTTTTACCCATTTCCCTGTAAGATTACTTTCCCTTAGAGGGTTACCCCCATTTTTAGGATTCCTACCAAAATGATTAATCATCATAATTATAACTGCACTAATTAGTCTTATGTATAATTTTTTCGAATGTGGATTCGACCAAAAATCATCCTCCCGACTACCTTTTTCTCTACGATTTTTCCTTATTACTATCATTTTCTTAATTTTTGATGTAGAAATTGCTTTAATTTTACCAGCAGTCTTAAACACTTTAATTTTATTAATTGGGTTATTTCATGAATGAAATCAAGGAATCTTAGAAAGAATATCTTTGTTTTTTGATTTTGAAGTTTTTAATATTAGAGGTGTAATTAATATATGTATTTATATAGATTGGATATCGAGATCTTTTATGAGATTTGTTTTATTGATTTCTTTTGTTGTAGTTTGTTACAGAATTAGTTATATAGGAAAATATTCAAGTATATTTATTATATTGGTTTTTTTTTTTGTTTTGTCGATGATATTATTGATTATTAGACCAAATTTAATTAGAATTTTGTTAGGATGAGATGGGTTAGGTTTGATTTCTTATTGTTTAGTTATTTATTACCAAAATATTAAGTCTTATAATGCTGGTATAGTTACTGCGATGACAAATCGTATTGGGGATGTAATAATTTTAATGACTAAAAGTGCTCAAATTCCTTTTTCTTCATGACTTCCTGCTGCAATAGCGGCTCCTACTCCTGTTTCTGCATTAGTTCATTCTTCTACTTTGGTTACTGCTGGTGTTTATTTATTGATTTCTGTTTTAACTATATTTATGTCTGGATTGGGGGCTATTTTTGAGTATGATTTAAAGAAGATTATTGCTTTATCAACATTAAGACAGCTTGGATTAATAATTAGAACCTTATGTTTAATAACAAGTTTTTGTTTTTTTCACTTATTAACCCATGCTTTATTTAAGTCTTTATTGTTTATATGTGCTGGTTATATTATTCATGGATCCCAAGATATTCGATATAATATATCTAATTTATCTCTTTGTGGAATGCCTTTTTTAGCTGGTTTTTATTCAAAAGATTTATATTTTTTTTCTACTATGTTAACGTATACATTTCGTTTAATTTATTTTGTAATAGTTTTTATAGTTATTATTGGGATAATATGATTAATAGTTTGTTTATCCTTAGGATTAGTTTTAATTTTACAAACTTTAGTTCTAAGTATTACTTGGTTCTTATATTTGTTAATCTTAGTTTTTATTGGAGGAATATTAGTTCTATTTATTTATGTAACCTCAATCTTTTTAATATTCCTAGTTAATTATTTATTTTATTGTATAGTAATTGTTATCATAACAAACTTCGACTAGGATTAGATACCCTATTATTGGCGGTAATTCTTTCCAGAGGAACCTGTGATATTCCACGAAAGAATATTTTTAGGTCAAGGTGCAGTATTAAAGTAGGGATTTGGTAGTAAATTCTTTTATTAGGGTTGATATGTACATATCGCCCGTCACTCGATAAGTCGTAACAAAGTAGTTTTACTGGAAAGTGTTTAATAGTTTAACTCGACAAAGTTTATCAAAAACATGTCTTTTTCTGCTCACTGAGCATAATCAGTAGTTTTTTAATTGAGAACTTGTATGAAAGATTAGACGAGAATTATATTTCTTTATTTTAATAAATAATTTTAAGTGAAAATGCTTAAATTTTTTTAAAAGACGAGAAGACCCTTTAATTGGGGCGATTACCTTAGGGATAACAGCGTAATTTAATAAAGTTTGCGACCTCGATGTTGAATTAAGAGTAGAAATTAATATTAGTCTGTTCGACTATTAAACTTACATGATTTGAGTTCAGACCGGCGTGAGCCAGGTCAGTTTCTATCTTTAAGTACGAAAGGA
>Pa
TTTTCTACAAATCATAAAGATATTGGAACATTATATTTCATTTTTGGTATTTGAGCTGGTATAGTAGGGTCAAGTCTAAGTATCTTAATCCGGTTAGAATTAAGACAACCTGGATTATTTGATGACCAAACCTATAATGTTATTGTGACTGCTCATGCATTTATTATAATTTTCTTTATAATTATACCTATTATAATTGGTGGATTTGGAAATTGATTAATCCCACTAATACTAGGAGCTCCTGACATAGCATTCCCCCGAATAAATAATATAAGATTTTGATTATTACCCCCCTCTTTAACTCTCCTAATTTCAAGAAGCTTAGTAAATGCAGGTACAGGTTGAACTGTTTACCCTCCGGGACACCCTGGAGCATCTGTCGATCTAGCCATTTTTTCTCTTCATCTTGCTGGAGTAAGATCAATTCTGGGAGCAGTAAATTTTATCACTACAATTATTAATATAGAACGAATACCTCTATTGGTTTGGTCTGTTTTAATTACAGCTGTTTTATTACTTTTATCATTACCAGTATTAGCTGGTGCTATCACCATACTCCTCACAGACCGAAACCTAAACACCTCCTTCTTTGACCCCGCAGGTGGAGGAGACCCTATTCTTTACCAGCACTTATTCTGATTTTTTGGCCATCCGGAAGTATATATTTTAATTCTCCCCGGATTTGGCCTGATTTCTCATGTAATTAGACAAGAAAGAAAAAAAGAAACATTTGGGGTTCTTGGAATAATTTATGCTATAATGGCTATTGGACTTTTAGGATTTGTTGTATGAGCACATCATATGTTTACTGTTGGTATAAACGTTGATACACGAGCCTATTTTACTTCTGCTACTATAATTATTGCTATTCCTACAGGAATTAAAATTTTCAGTTGACTAACAACCCTTTACGGGGCAAATATTACTTTTACTCCGTCAATCCTTTGGAGATTAGGATTTGTGTTCTTATTCACAATCGGAGGATTAACTGGGGTAATCCTGGCCAATTCATCTATTGATATTGTTTTACATGACACCTATTACGTTGTAGCTCATTTCCACTATGTTCTTTCTATAGGAGCTGTATTTGCTATTATAGCCGGTTTTATCCAATGGTACCCGTTATTTACAGGAATAGTATTAAACGAAAAACTTTTAAAAATTCAATTTTTCATTATATTTATTGGTGTAAATATAACCTTTTTCCCACAACATTTCCTAGGCTTAAGTGGAATACCCCGACGGTATAGAGACTACCCTGATGTATATACCTCATGAAATGTAGTCTCTTCAATTGGAAGAATAATTTCTTTAATTGGTATTATCTTTTTAATTTATATCATTTGAGAAAGATTTATAATACGCTTACCCTCAGAATGAACACAAAAGTTACCTCCTTCGGAGCATTCATACTCTGAATTACCTATACAAGAAAGTTCTTCTCCTTTAATAGAACAATTAAACTTTTTTCATGATCACTCCATCTTAATCTTACTAATTATTACATGCTCTATTTCATATTTAATAGTTGCAATAAACCGATTTTTAATAGAAAATCAATTAGTGGAAATGATCTGGACAGTTATCCCTGGGGTAATTTTAATTTTTATTGCCCTACCTTCTCTACGAATCCTTTACTTATTAGATGAAGTGACCCCATCCTTAACCCTAAAAACTATTGGCCATCAATGATACTGATCATACGAATATTCAGACTTCCGCCTATTAGAAGTAAATAATCGAATTGTATTACCTTATAATACACAAACCCGAATTTTAGTTACAGCCGCAGACGTTTTACATTCATGGGCAATACCTTCACTTGGAGTTAAAGTAGACGCTAACCCTGGCCGTATTAACCAAACAAGCTTTTTAATTAACTACCCCGGCTTATTCTACGGCCAGTGCTCAGAAATTTGTGGATCTGTACACTCATTCATGCCAATTGTACTAGAAAGAACAACTAAACACCCTTATCATTTAGTCAATGTAAGCCCATGACCTCTTACAGGAGCTATTTCTGCTTTATTTATAACTTTAGGAATAATAGGACTTATCATAATAATTCTAACTATAATCCAATGATGACGAGATGTAGTGCGAGAAAGAACCTTCCAAGGAAATCATTCATTCAAGGTATCCCGAGGTATACGCTGAGGAATAATTCTTTTTATTACATCAGAAATTTTCTTCTTCGTATCTTTCTTTTGAGCATTCTTTCATTCAAGATTAGCTCCTAATATTGAACTGGGATGACCCCCAAAAAGAATTACCCCTTTTAATCCACTACAAATTCCCCTTTTAAACACTATTATTTTACTTTCCTCCGGAATTACTATCACTTGAGCCCATCACGCTCTATTAAAAAATTATTCACAAACAATTCAAGCCATATTAATTACAGTAGTATTAGGAATTTACTTTACTATCCTTCAAGGGTATGAGTATGTTGAAGCTTCCTTTTCAATTGCAGACTCTATCTACGGATCATCTTTTTTCATAGCAACAGGATTTCATGGAATCCATGTAATTATTGGAACAATTTTCATTTTAATAATGCTAATTCGTCAATATAAACCTCACTTTTCTAATATACATCACTTCGGCTTCGAAGCCGCTGCTTGATATTGACATTTTGTAGATGTAGTCTGATTATTTCTATATGTAACAATTTACTGATCTGTTTTCGATCCAACATTACTAATCTTTTTTTCATTAATTCTATTTAATAACGTCTTAGGACTTCTACCTTATATTTTTACTAGAACTAGTCATATATCAATAACATTAGCTCTTTCTTTACCCTTATGAATCGCGTTCATACTTTTTGGTTGAATTAATTTTATATTCAGCCATCTAATCCCACAAGGAACCCCTGCAATTCTTATACCTTTTATAGTATGTATTGAAATAATCAGAAATATCATCCGTCCAGGAACTCTTGCCATTCGACTGTCAGCAAATATAATTGCAGGTCACCTATTAATAACTCTTTTCACCCAAATTTTAACCTTAGAAACAGCTGTAGCTTTCATCCAATCATACGTATTTGCAATTTTATCCACTCTCTATTCAACATGAAATTTTGGTTCACTTTTAGGTCTCTGCCTTGGAATCCAATTAATTACAGGTATTTTTCTAGCTATACATTACACAGCCGACATTGCATTTTCAAGCGTTGTACATATCTGTCGTGATGTTAATAATGGGTGACTTCTCCGAACCATCCATGCTAATGGAGCCTCGTTTTTCTTTATTTGTCTTTACACCCATATCGGTCGTGGTATTTATTATGGTTCTTATAATTTATTATTTACATGAATAATTGGAGTGATTATTTTATTTCTAGTTATAGGTACAGCATTCATAGGGTATGTTTTACCTTGAGGGCAGATATCATTTTGAGGAGCAACCGTAATCACAAACCTAGTTTCAGCCATTCCCTATCTAGGAACATCAATTGTACAATGAATTTGAGGGGGATTTGCTGTTGACAACGCTACATTAACACGATTTTTTACTTTCCATTTTATTTTACCTTTTATTGTTTTAGCTATAGTAATCATCCATTTATTATTTTTACACCAAACAGGCTCTTCAAACCCTTTAGGCCTAAATATTGATAAAATTTCTTTCCATCCTTATTTTTCATTCAAGGATATTTTAGGCTTCTTAATTATACTCCTAATCTTAACATTGTTGACATTAATAGACCCTTATATATTAAGAGATCCAGACAACTTCATTCCCGCAAATCCTTTAGTAACTCCTGTTCACATCCAGCCCGAGTGATATTTTTTGTTCGCTTACGCAATTTTACGTTCAATTCCTAACAAGCTTGGAGGTGTAATTTTTCTAATTCTATCAATCGCAATTTTATTTATTTTATTCTGAGTCTACGTAAACTTAATTATTCTTCTAACATGAATTGGAGCCCGCCCTGTTGAAGATCCTTATATTTTTATTGGGCAATCTCTAACATTAATTTATTTTCTTTACTTTTTATTAGTAGGGGTTGCGTTTTTGACATTATTAGAACGAAAAGTTTTAGGATATATTCAAATTCGAAAAGGTCCTAATAAGGTTGGGGTGATTGGTATTTTACAGGCTTTTAGAGATGCAATTAAATTATTTACTTATTACTTTTGTCCTTTAATTTCTTTTCTGTTGATTTTTATTATTTGAAGTGTCACCCCCTTTTTATTTTTATTTTTTATGATGTGTTTGAGAATAGGAGTATATGGAATTATAGTGGCTGGGTGGTCTTCTAATTCTAGCTATTCTTTATTAGGAGGACTACGGGCAGTGGCCCAAACTATTTCTTATGAGGTAAGCTTGGGGTTTTTAATAATAAATATGCTTATTTTATGTGGGAGTTATAGTTTTATAGATTTTTGATTTGTATTTACGAGATTTGCAGAAACCAACCGCACTCCTTTTGATTTTGCTGAAGGAGAGTCTGAGTTGGTCTCTGGTTTTAATATCGAGTACAGAAGTGGTGGGTTTGCCTTAATTTTTTTGGCAGAGTATTCGAGAATTTTATTAATAAGACTGGTTTTAGTATTGATGTATTTTATTTGGGCTCGAGGTACTTTACCTCGATATCGATATGATAAATTAATGAATGTATGTTGAAAGAGTTTTTTGCCTTTATATTTAGTCTTTTATTTTAGTATTTCAATCTCTTCCTCCAATTGACTAGGGGCATGAATAGGATTAGAAATTAACATAATTTCATTCATTCCCCTAATTTACTTTCTAATCCAAGCAATCGCTTCATGTTCATTTTTATCATTTTGCCTATTATCTACTAGCCTAATATTAAAGCTAGGAGCAACTCCGTTTCAATCTTGATTTATTATAGTAATAGAAGGACTAACATGATTAAAATGTCTCATTTTAATAACTTGACAAAAAATTGCCCCTATTTTCATTTGTGTTAACCAAACATCCTTAAAAAAAATTATAGCCTATTCCTCAATCAACCATTTAGGCTGAATAATAACCGCAACTTTTATAAACAAATTTTTACTAATTTTATACTTTTCAACCTACTTTTTAAATATCTTTACTCACTTCTCTGTAAGATTATTATCCCTAGCTGGGTTGCCCCCCTTTTTAGGGTTCCTTCCTAAATGGTTAATTGTGATAATCATGACAGCCCTAATTATAATTTTATGTATAATTTTTGAATGTGGATTTGACCAAAAATCATCGTCTCGAATACCATTTTCTTTACGATTTTTTTTAATTACTATCATTTTTTTAATCTTTGACGTAGAAATCGCACTCATTTTACCCGCACTAATAAATACTATTATTTTATTAATTGGTCTTTTTCATGAATGAAACCAAGGAGCACTGGAAAGAATGTCTTTATTTTTTGATTTTGAAGTTTTTAGTATTAGAGGGGTGGTAAGAATATGTGTTTATATAGATTGGATATCTAGATCTTTCATAAGATTCGTTTTATTGATTTCTTTTGTTGTTGTTTGTTACAGAATTAGTTATATAGGAAAATATTCTAGAATATTTATTATATTAGTTTTTTTTTTTGTATTGTCAATAATGTTGTTGATCATTAGACCTAATTTAATTAGAATTTTATTGGGATGAGATGGGTTGGGATTAATTTCTTATTGTTTAGTTATTTATTATCAAAACATTAAATCTTATAATGCTGGGATGGTGACAGCGATAACTAACCGTATTGGAGATGTAATACTTTTAATGACTAAGAGTGCACAAATTCCTTTTTCTTCTTGACTACCAGCTGCAATAGCAGCTCCTACGCCTGTTTCTGCGTTAGTTCATTCATCAACTTTGGTTACGGCAGGTGTTTATTTATTAATTTCTGTTCTGACCATATTTATATCAGGGCTAGGGGCTATTTTTGAATATGATTTAAAGAAAATTATTGCTTTATCAACATTAAGTCAACTTGGACTAATAATTAGAACTTTATGTTTAATAACTGAATTTTGTTTTTTTCATTTGTTGACTCATGCTTTATTTAAATCTCTTTTGTTTATATGTGCAGGCTATATTATTCATGGGTCTCAAGATATTCGTTTTAATATATCTAATTTATCTTTATGTGGAATACCATTTTTAGCTGGGTTTTATTCTAAGGATTTGTATTTTTTATCTACAATGTTAACATATACATTTCGATTAATTTATTTTGTAATAGTTTTTATAGTTATTATTGGAATAATGTGACTAATGGTTTGTCTATCCTTAGGACTAACATTAATTCTCCAAACATTATTACTGAGACTCCTATGATTCCTTTACTTGCTAGTTTTAATCTTTATTGGGGGGATATTAGTATTATTTATCTATGTGACCTCTATTTTTTTAATTTTTTTAGTTAATTATTTGTTCTATTGTATAATAATTGTTATTATAACAGCCTTTAACTAGGATTAGATACCCTATTATTGGCGGTGTATCTAATTAGAGGAATATGTGATAATCCACGTAAAATATTTTTCAGGTCAAGGTGCAGTATTAAAGTTAGGATTTGTAAGTAAAATTTTTTTAATTATTTGAAATGTACATATTGCCCGTCATTCGACAAGTCGTAACAAAGTAGTTTTACTGGAAAGTGTTTAATGAAATTACTCGACAAAGTTTATCAAAAACATGTCTTTTTCTGCTCACTGAGCATAATCAATAGTTTTTTAATTGAGAACTTGTATGAAAGATTAGACGAGAATTAAATTTCTTTATTCTACTAAATAATTTTAAGTGAAAATGCTTAATTTATTTTAAAAGACGAGAAGACCCTTTAATTGGGGCGATTACCTTAGGGATAACAGCGTAATTTAATAAAGTTTGCGACCTCGATGTTGAATTAAGAGTAGAAATTAATATTAGTCTGTTCGACTATTAAACTTACATGATTTGAGTTCAGACCGGCGTGAGCCAGGTCAGTTTCTATCTTTAAGTACGAAAGGA
>Ls
TTTTCTACAAATCATAAAGATATTGGTACTTTATATTTTCTATTAGGAATTTGAGCAGGAATAGTTGGAACTAGTATAAGAATTTTAATTCGATTTGAATTAGGTCAACCAGGTTTATTTGATGATCAAATTTATAATGTTATTGTAACAGCTCATGCATTTATTATAATTTTTTTTATAATTATACCTATTATAATTGGTGGATTTGGTAATTGATTAATTCCTTTAATATTAAGAGCACCTGATATAGCATTTCCTCGAATAAATAATATAAGTTTTTGATTATTACCCCCTTCATTAACTTTATTATTAATAAGTAGAATAACAAATGCTGGAACCGGATGAACAGTTTACCCTCCTGCTCATGCAGGTGCATCAGTTGATTTAGCAATTTTTTCTTTACATTTAGCTGGAATTAGATCAATTTTGGGAGCAGTAAATTTTATTTCAACAATTATTAATATAGAACGATTACCACTATTTGTATGATCCGTTTTCTTAACAGCAATTTTATTATTATTATCTTTACCTGTATTAGCAGGGGCAATTACTATATTATTAACAGATCGAAATTTAAATACCTCATTTTTTGATCCTGCAGGTGGAGGAGATCCTATTCTTTATCAACATTTATTTTGATTTTTTGGTCATCCAGAAGTTTACATTTTAATTTTACCAGGATTTGGTATTATTTCTCACGTTATTAGACAAGAAAGAAAAAAAGAAACATTTGGAGTTTTAGGTATAATTTATGCTATAATAGCAATTGGATTATTAGGTTTTGTAATATGAGCACATCACATATTTACAGTAGGTATAGATGTAGATACTCGAGCTTATTTTACATCTGCAACAATAATTATTGCTATTCCAACAGGTATTAAAATTTTTAGTTGATTAGCAACTTTACATGGGTCAAAAATATTTTTTTCTCCATCATCTTTATGATCTTTAGGATTCGTATTTTTATTTACCATTGGTGGTTTAACAGGTGTTATTTTAGCTAATTCTTCTATCGATATTGCTCTACACGATACATATTATGTAGTAGCACATTCCCATTATGTACTATCTATAGGAGCTGTATTTGCTATTATAGCTGGGTTTATTCAATGATTTCCTCTTCTTACTGGATTAACTTTAAATAATAATTGATTAAAAATTCAATTTATAATTATATTTATTGGAGTAAATATAACTTTTTTTCCTCAACATTTTTTAGGTCTTATAGGAATACCACGACGATATAGAGATTATCCAGATATTTATACTTCATGAAATATAATTTCATCTTTGGGATCTACAATTTCCTTAATTGGTATTATATTTTTCATTTTTATTATATGAGAAAGTTTTATTTCTCGAAAGCCTATTGAATGATTACAAAAATATCCTCCTTCTGAACATTCTTATAATGAATTACCAATTCAAGAAAGTGCTTCACCATTAATAGAACAACTAATTTTCTTTCATGATCATTCATTATTAATTATTACTATAATTACTGTAATAGTCTCCTATATTATAGCATCTTTAAATCGATTTTTATTAGAAAATCAAACAATTGAAATAATTTGAACTATTATTCCAGGAATCGTATTAATTTTCATTGCTTTACCTTCTTTACGACTTCTTTATTTATTAGACGAAACTAAACCATCTATTACTTTAAAAACAATTGGTCATCAATGATACTGAAGATATGAATATTCAGATTTTCGACTTTTAGAAGTAAATAATCGAACAATTTTACCATTCAAAACACAAATTCGTATTTTAGTTACAGCAGCTGATGTTTTACATTCATGAGCTATACCATCTTTAGGTGTAAAAATTGATGCTAATCCTGGTCGATTAAATCAAACATCTTTAAATATTAATCGTCCGGGATTATTTTATGGGCAATGTTCTGAAATTTGTGGAGCTGTTCACTCATTTATACCTATTGTTATTGAAAGAGTTCATAAACACCCTTATCATTTAGTAGATGTAAGTCCATGACCATTAACAGGTGCAATTGGAACTATAATTTTAACATCAGGTGTAATTGGAATAATAATTATTTTATTAACTATATTTCAATGATGACGAGATGTAGTACGAGAAAGTACCTTTCAAGGTAAGCATTCAATTTCAGTATCTAATGGAATACGATGAGGAATAATTTTATTTATTACATCCGAAGTATTTTTTTTTATCTCATTTTTTTGAGCATTTTTTCATAGAAGATTATCACCATCTATCGAAATTGGATGACCTCCTAAGGGAATCCAACCTTTTAATCCATTTCAAATTCCTTTTCTTAATACTGTAATTTTAATTTCTTCAGGAATTACCATTACATGAGCTCACCACTCACTATTAAAAAATAATAGTCAGACCATTCAAAGATTAGTAATTACCATTATTTTAGGATTATATTTTACTATTCTTCAAGGAATTGAATATTGAGAAGCACCATTTTCAATTGCTGATGCTATCTATGGATCTTCATTCTTTATAGCAACAGGTTTTCATGGAATTCATGTAATAATTGGAACTACATTTATTTTAATAATACTTATTCGACAAATAAATAATCATTTTTCTAATTATCATCATTTTGGATTTGAAGCAGCAGCATGATATTGACATTTTGTTGATATTGTATGATTATTTCTTTATATTTCAATTTACTGATCATCTTTTGATCCTTCTTTATTATTTATTTTTAGATTTGTTTTAATTAATAATTTTTTAGGCTTATTTCCATATATTTTTACTAGAACAAGTCAATTAGTTTTAACTTTAACTCTTTCACTACCTTTGTGATTAAGATTTATAATTTACGGTTGATTAAATAAAATATTTGCTCATTTAGTTCCAAATGGAACACCAGGTATTCTTATACCATTTATAGTATGCATTGAAACTATTAGAAATATTATTCGTCCGGGAACATTAGCAGTACGATTGACAGCAAACATAATTGCTGGACATTTAATCTTAACTTTAATTATTCAAATTTTAATATTAGAAATAGCTGTAGCATTTATTCAATCTTATGTAATTGCAATTTTAATTACTCTTTATTCGAGATGAAATTTTGGATCTTTATTAGGATTATGTTTGATTATTCAAATTTCTTCAGGTCTATTTTTAGCAATACATTATTCAGCCCATATTGCCTTTTCAAGAATAATTCACATTTGCCGGGATGTAAATAATGGTTGAATTTTACGAACAATTCATGCAAACGGAGCTTCTTTTTTTTTCATTTGCTTATATTTACATGTAGGACGAGGAATTTATTATAGTTCTTATAATTTACATATAACCTGATTTATTGGAATTTTAATTTTATTATTAACTATAGCAACTGCCTTTGTAGGATATGTTTTACCTTGAGGACAAATATCTTTTTGAGGAGCTACGGTTATTACTAACTTATTATCCGCCATTCCGTACTTAGGACAAATATTAGTTCAATGAATTTGAGGTGGATTTGCAGTTGATAATGCCACATTAATTCGATTTTTTACATTCCATTTTATTTTACCATTCATTATTTTAGCAATATCAATTATTCACTTATTATTTTTACATCAAACAGGTTCTAATAATCCATTAGGAATTAATATTGATAAAATTCCATTTCATCCTTTTTTTTCTATTAAAGATTTATTTGGATATATAATTATACTTCTAATTTTAATTTCATTAAATTTTAGTATACCTTACATTTTAGGAGACCCAGATAACTTTACTCCAGCAAATCCACTATCCACCCCTGTTCACATTCAACCAGAATGATATTTTTTATTTGCTTATGCTATTTTACGATCAATCCCCAATAAATTAGGAGGTGTTTTAGCTTTATTATTTTCAATTTTAATTTTATATATTTTATTCTGATCATTCACAACAATTTTTATTTTATTAACGTGGGCAGGAGCTAAACCAGTCGAAGACCCATTTATTTTTACAAGTCAAATTTTGACAGTATTATACTTTTCATTTTTTATTCTTGTAGGAGTAGCATTTTTAACTTTATTGGAACGAAAAGTATTAGGATATATTCAAATTCGTAAAGGCCCTAATAAATTAGGTTTTATTGGATTATTACAACCTTTTAGTGATGCAATTAAGTTGTTCACTTATTATTTTTCTCCTGTATTTTTATTTTTTTTGTCATTAATTTCTTGAATGATTATACCTTATTTTTTATTATTTTTTATGGTATGTTTAAGTTTGGGGGTTTATGGTATCATAATTAGAGGGTGAAGATCTTTTAGATTATATGCTTTGTTAGGAAGCCTTCGTTCTGTAGCTCAAACAATTTCTTATGAAGTAAGATTGTCTTTTATTTTAATTAGTATATTAATATTAATTGGTAATTATAGATTTATAAGTTTCTATTTATATATATTTGGTTTTGCTGAAGTTAATCGAACACCTTTTGACTTTGCTGAAGCGGAGTCTGAATTAGTTTCAGGATTTAATATTGAATATGGAATAGGTGGATTTGCATTAATTTTTTTAGCTGAATATTCTAGAATTTTTTTAATAAGAATAGTATTTACATGTTTTTTTTTTATTTGAGTACGAGGTAGATTACCACGATTTCGTTATGATAAGTTGATAAATTTATGTTGAAAAAGATTTTTATCTTTTATTTTAAGTTATCATTTCTGTATTTCTATTTCTGCAAACTCAATTTTTATAAGATGAATAGGATTAGAAATTAATCTTTTATCTTTTATTCCTATAATATATTTTTTAATTCAAGCTATAGGATCTAGATTATTTTTATTTTCTTCATTAATTATATTAACATTAATATTAAAATTAGGATCTTCACCTTTTCATAATTGATTTATTAATATTATTGAAGGGATATCATGAATAACATGCTTTTTAATCTTAACTTGACAAAAAATTGCACCGTTGTGTTTAATCATTAATCAAACTTCATTACGTAAAATTTTAGCTTTTTCTTCCATTAATCATTTAGGATGAATAATTTCGAGAATAATTTTATCTAAATATATTTTAATTTTATATTTTTTAATTTATTCAATTAATTTTACATTATTTTTATTTTTATCTTTACTATCATTAGGAGGATTACCACCTCTTCTAGGATTTTTTCCTAAATGATTAATTATTTTAATCTTAACATCTTTAATCAATTTTATAGCTACATTTTTTGAATGTGGATTTGATCCTATAAAATCTTCGCGTATACCATTTTCTCTTCGTTTTTTTTTAATTACCATTATTTTTCTAATTTTTGATGTAGAAATCACTTTTATTTTACCTATATTTATTATCTTTTTAATTTTAATTTTAGGTTTATTACATGAATGAAATCAAGGAGCTTTAGAATTAATAAGATTAATTTTTGAATGAGATATATTAATATTAAATTCTGTAATCCAAATTGTAATTTTATTTGACTGAATATCTATATTTTTTTTAAGTTTAGTAACTTTTATTTCTTGTTTAATTTCAAATTATAGAAATTCCTATATATTAAATAATTCAAAATTGTTTATATTTTTAATTATTATGTTTGTATTTTCAATAATATTAATAATTGTAAGACCTAATATAATTAGAATTTTATTAGGTTGAGATGGTTTGGGATTAGTATCTTATATTTTAGTAATTTATTATCAAAATGTAAAATCTTATAATGCTGGTATATTAACTGTATTATCAAATCGAATTGGTGATATTATAATTTTAATTACTAAAAGAGCTCAAATTCCTTTTTCTTCTTGATTACCGGCTGCTATAGCAGCCCCTACTCCTGTATCTGCATTGGTTCATTCTTCTACATTAGTTACAGCGGGGGTTTATTTATTAATTTCTGGTTTAACTATATTTATATCTGGTTTAGGAGCTAATTTTGAATTTGATTTAAAAAAAATTATTGCTTTATCAACTTTAAGTCAATTAGGATTAATAATAGGAAGTTTATCTATATTAACTAATTTTTGTTTTTTTCATTTATTAAGACATGCTTTATTTAAAGCATTATTATTTATATGTGCTGGATATTTAATTCATTATTGTCAAGATATTCGTTATAATGTTTCTAACTTATCTTTATGTGGAATTCCATTTTTATCTGGATTTTATTCTAAAGATTTATTTTTTGCATCTACAGGATTTACATATTCTTTTCGATTATTTAGTTTTGGTTTATTTTTGGGATCTTTATTTGGATTAATATGATTGATTTTAATTTTATCAGCAGGTTTAATTTTAATTATATCAACCATTTTAGTTGCCCTTATATGATTTTCGTATATTTTAACCTTAATTCTAATTGGAGGAATATTAATTTTATTTATTTATATAATTAGTTTATCTACTATTATTAGAATTAATTATTTATTCTTAATTATAATTATTGTTACAATTACATCTAGAAACTAGGATTAGATACCCTATTATTGGCGGCATTTCTGTTTAGAGGAATATGTGATAATCCACAATAAGAAGTTTTCAGGTCAAGGTGCAGTGATTAAGAAAGGATTTAAAAGTAAATATTTAATTTTTTTTTGAAGTGTACATATCGCCCGTCACTCGATAAGTCGTAACAAAGTAGATTTACTGGAAAGTAATTAATAATTTTATTCGGCAAAGTTTATCAAAAACATGTTTTTTTCTGCTCACTGAGCATAATAAATAGTTTTTTAATTGATAACTGGAATGAAAGATTGGATGAAAAATTGATGTCTTCAATTTTATTTTTATTTTTTAGTTAAAAAGCTAAAATTTTTTTATAAGACGAGAAGACCCTTTTATTGGGGTGATTACCTTAGGGATAACAGCGTAATTTAGTTAAGTTTGCGACCTCGATGTTGAATTAAAAGTAGAAGATCATTTTAGTCTGTTCGACTATTAAATTTACATGATTTGAGTTCAGACCGGCGTGAGCCAGGTCAGTTTCTATCTTTAAGTACGAAAGGA
>Bm
TTTTCAACTAATCACAAAGATATTGGAATTTTATATATAATTTTTGGGGTGTGATCAGGATTGATTGGTTTTGGGTTAAGAATAATCATCCGAATTCAATTAGGTTCACCTTGGGGGCTAGATGGTCATATTTTTAATGTTGTTGTTACAATTCATGCTTTTCTAATAATTTTCTTCATAGTTATACCTATAATAATTGGTGGATTTGCAAATTGGATAGTACCTATTATGTTAGGTGCTCCTGATATGGCTTTTCCTCGAATAAATAATATGAGATTTTGACTTCTTCCTCCTTCATTGATTTTACTTTTAATGGCTACATGCATGGAAGTAGGATCAGGATGGACGTTATATCCTCCTGGAAGACCGGGTTTAGAGGTGGGATATTTAATTTTCTCCCTTCATTTAGCAGGTGTGAGATCAATTATAGGAGCAATTAATTTTATTTCTACTATCCTTAATATGACCAAAATACCTCTATTCTGTTGGGCTGTGCTTATTACAGCCATTCTTTTACTTCTATCTCTTCCAGTTTTAGCTGGAGCTATTACTATGCTTCTGTTAGATCGAAGCTTAAATACTTCCTTTTTTTCACCAGAATTAGGAGGTGATCCAATTTTATATCAACATTTGTTTTGGTTTTTTGGACACCCTGAAGTATATATTTTAATTATTCCCGGATTTGGTTTAATATCCCACATTATCAATGAGTGTAGGAAACCATCTGCTTTTGGGAGATTAGGAATAATTTACGCTATACTTACAATCGGATTATTAGGATTTTTAGTTTGAGCTCATCATATATTTACAGTAGGTATGGATATTGATAGACGAGCATATTTTACAAGGGTAACTATAGTGATTGCTGTTCCAACAGGAATTAAGGTTTTTAGATGGTTGGGAACAATTTTTGGGAGAAAAATTAATTGATCTCTCTCTTCTTTATGAAGAGTAGGGTTCATTTTTTTATTCACCTTGGGTGGACTCACAGGTGTAGTATTAGCTAATTCTTCAATTGATACTTTCATACATGACACATACTATGTAGTTGCTCACTTCCGCTACGTCTTGTCTATAGGGGCAGTATTTGCTATGTTTGCTAGATTATTTCATTGATTTCCTTTATTTACAGGTTTAACTCTTAATCAAAAGCTTATAAAAATTCACTTCTTTGTAACTTTTATTGGAGTAAATTTAACTTTCTTTCCTCAACACTTCTTAGGACTGATGGGTATACCTCGACGTTACGCGGACTACCCAGATTTATATACTCCATGAAATTCAATTTCTTCAATTGGTAGATGTATTTCTGTGGTCGGATTATCAATATTGATTTATGCTATTTATGAAAGATTAATTTCTCGAAAAGCTATTGAGTGATTATGAGGGTGTCCTCCTTCAGCTCATTCATTTGAGTCAATTTCTTTTATAGATCCAATTTCTTTTTCTGGGGAAATTGTTCAATCAGTTCATGACCATGTAATGATTATTATTACTCTAATTGTTATATCAATTAGATATGTATTTTTCATAATAGAACGATTATTTCAATCCAGAGAAATTTTGGAAACAGTTTGAACTGTTTTTCCAGTGTTAATTTTAGTTTTTGCAGCTATTCCCTCTCTACATAGTTTATATATTTTAGAAGAAGAAAAACCAATTATCTCTGTGAAGATTTTAGGAAATCAGTGATATTGAACTTATGAGTTTAATACTCTACGGAATTTAGAAGTCGATAATAACTTGGTTCTACCAGTTGGGGTAGAAACTCGAGCAATTATCACATCGAGAGATGTGATTCACTCATGAGCAATCCCACCATTGGGTGTGAAAATAGATGCAGTACCTGGCCGAATTAATCAAACAGTCTTTTCAATTTCAATATCTGGTCTATTTTATGGGCAATGTTCTGAAATTTGTGGATCTCTTCATTCATTCATGCCAATTTGCGTAGAAGCTATTCCTCTACACCCATTTCATATAGTCCAATTGAGACCTTGACCATTGATTTGTTCTTTTAGACTATTTAGAATAATCATTTTAATATTTGCTGTACTTATTCAATTATTAGTTTTGTTTGAATGGTGACGAGATGTGTGTCGAGAAAGAACTTTCCAAGGTTGACACTCTTCCAATGTCGTTCGAGGATTAAAGATTGGATTTATTATATTTATTTGTTCAGAAGTCTTATTTTTTTTTTCTTTCTTTTTTGGATATTTCTTTCTTTCTCTTAATCCGGATGTGGTCTTTGGGTGACCCCCAAAGGGCTTAATAGTAGTTGATTTTTTATCCGCTCCCACTCTTAACTCAATTCTTCTTCTATCTAGGGGAGTAAGAATTACTTGAGCACATCATAGAATTCTTGAAAATTTATCTGAGGCAAAAATGGGATTAGTTTACACAGTTTTTTTGGGAATTATATTCTCTATAATTCAATTAATTGAATATTATGAATGTTCCTTCACTATTGCTGATAGACCTTTTGGGTCTATGTTTTTCTTAGCAACTGGATTTCATGGTATCCATGTTTTAGTAGGAACAATTTTTATTATTATTTCTTTTGTTCGCCTTTTAAATAATCAATTTTCAAAGAACCATCACGTCGGCTTTGAAATGAGTTGTTGATATTGACATTTTGTAGACGTAGTATGATTGTTTTTATTTGTTCGAGTATATTGATCAGTGTTTGATCCATCTTTAATTGGGTTTTTTATCACAATTTTTTGTATTAATGAAATGGGAATAGTTCCTTATTTATTCACTCCGACAAGACATTTTAGTTTAAATCTTTGTCTTGCCCTTCCTTTATGACTAACTGGAATTATTTGTATATTAAAAAAAAATTTATTTTCTCATTTGGTTCCTGAAGGGAGACCAATAGGGTTGGCTCCACTATTAGTGATTATCGAGCTAGTAAGTTTATTAATTCGTCCTATTTCCTTGAGAATTCGGTTAATATCAAATATTATGGCAGGACATATGATTTTAAGATTAATGGTGGTATTTATAAGTTTTGAACTATGTGTCGGAATTGTTCAAGCTTACATTTTTTCTTGCTTATTAGTAATGTATTGATCATGGAATTTTGGATCTCTTTTAGGAATTAATCTTCTTCTTCAAATTGTGAGAGGGATCTTTTTAGCAATACATTATGAAGATACTATTGCATTTGAAAGAGTGGTTAGAATAATAAATGATATAAATAGAGGTTGATTAATTCGCTTTATTCATGCGAATGGGGCTTCTTTATTTTTTGTTCTTCTGTACTTTCACATCGGTCGAGGGTTGTACTACGGGAGATATAATTTTACAGGAACTTGGATTGTGGGAGTGATAATTATATTCATTCTCATAGGAACAGCATTTGTAGGGTATGTCCTCCCATGAGGACAAATGTCATTTTGAGGGGCCACAGTTATTACTAACCTTGTTTCGGCTGTCCCATTTATTGGGACAGATATGGTTATTTGATTGTGAGGTGGATTTTCCGTTGACAATCCCACCCTAGTTCGTTTCTTTTCAATCCACTTTGTCTTACCGTTTGTTATTTTGGCTATAGTTATTCTTCATCTTTTATTTTTACATTCAACTGGAAGATCCAACCCACTAGGATTAGACAGGGATAAAGTTTACTTTCATCCCTTATTTTCAATTAAAGATATCCTCGGATTAATTATTGTAACATTTTTCTTTCTTTCCACGGTCTTTTTAAAACCAGAAAGATTGATGGATCCAGACAATTTTACTCCTGCCAACCCTATATCTACTCCCCAACACATTCAACCTGAATGATATTTCCTATTCGCTTATACCATTCTTCGATCGATTTCATCAAAGTTTGGGGGAGTAATAGCTTTGGTGTTTTCAATTCTAATTTTAATATTCTTTTTTTGAATTCAAGTTTCAAACTTTATTCTTTTAACCTGATTAGGTTCCATACCTGTAGAACAACCATATGTGCAACTAGGACAAATAGTTTCAATTAGCTATTTTTCTGTATTTCTACTTTTATCTGTTGCTTTTTTTTCACTTTTCGAACGGAAAGTGTTGGCTATCATTCAAAATCGAGTCGGTCCGGACAAAGTTGGGATCGTAGGAATTCTTCAACCTTTTAGTGATGCAATGAAATTGATTTCATATTTTTTTTCTCCAGCTATTATATTTGTAATTTCTTTTATTGTTTGAATTACTTTCCCTTCGAATATATTATTTGTTATTGCCTGTATAGGCTCAAGAGTTTACGGTCTTGTAATAACTGGTTGATTTTCTAGGTCTAAGTATTCCTTAATTGGAAGGGTTCGAGCTATTGGAATGTCCATTTCCTATGAAATTATCCTAGTATTGGGCCTAGTGTTAATAATATTTCTTCTTGGAACTATAAGGGTAAAATATATTTGGTTGTTCTTTCCTTTGTGAGCCGAAAGTGGTCGAGCTCCTTTTGATCTCTCCGAAGGAGAGAGAGAGTTAGTGTCAGGATACTCTGTTGAGTATGGAGGTATTTCATACACTTTAATTTTTCTATCAGAAAATAGATCTATTATTTTTAGATCAGTTATCTTATCAAGAATATTTGTCGTTTGAATTCGTGGGACGGTGCCACGAATGCGATTTGATCAATTAATAATAATGTGCTGAGTTAAAATTCTTCCTTTTATTTTTGGATTAGTTATAATCGGACTCTTTATATCAAGATCTTTTCTCATATTTTGAGTTTTGATGGAATTAGTTACATTTTTTTTTATTTCTATCATGTATTTTTCTATTCAAGCTGTGGGATCGGCTTGACTTGTTCTTGGAATTTATGTTGTTTTTCCATTATTAATAAAACTAGGGATAATCCCATTCCATGGTTGGGCTATGGAATTAGCTGAAGGTTTGAGTGGAAAAAATCTTAATCTATTTCTTACTCTTACTAAAATTGGGCCAATATTAGCTTTGGTTAAAAATCTCAGATTTCGACAGTTTTTAGTATTAAGATCAATTGTAAATCTTTGTTGAATTATACTCTCTTCTGCTATAAGAATGTATTTGAGAGTAATAATAATATTATTTTACTTTAATTTATTTGCAGTAGTATTTATTGTGGCAATAATTTCATTGTGAGGTATTCCTCCATTTATAATATTTATAGTAAAATATTCTACAATTATGCTCTTAAGATCGATGATTGTTTTTATCGCAAAATTGTTTGAATGTGGAATAGAATCAATACACCCTACTCACACTCCCATAAACATACAATTTTTTATAATTGGAATTTTATTTCTTATTTTTGATATCGAAGTGGTAGTAATACTACCTTTAATTATTATATCTGCTATTTTAATTATTGGAATATGAATAGAAATTTTCATGGGTTCGTTATATGTTGGATTTTTTTTTTGTTCTATGAATTTGTTTGTTCAGGATGAACTATCAGATATAACTATCATATTTGATCAGTTAAGAGTGAGATTCATATTCATGGTTCTCTCAGTTAGAACTTGCGTTCTAATTTATGCTGTGTGATATATAGAAAAAAATTTTAATAAATTTATTGTAACTTTATTCATATTCATTATTTCAATAATGTTCTTATGTATGAGAACAGATATTTATTGAGTTATAGTAGGTTGGGATGGACTAGGAATCACTTCATTTTTTTTAATTATTTTCTTTCAAAATTGAAAGAGGGTAAGAAGGGGGATAGTAACTCTCCTATCTAATCGAATTGGAGACGTGTTTATTGTTACAACAAAAAGTGCACAATATCCCTATTCAGCGTGACTTCCGGAGGCTATAGCAGCTCCCACTCCAGTTTCTGCATTAGTCCATTCTTCTACGTTAGTAACTGCAGGAATCTACCTCCTTCTTGCGAGAATGTCAGCTTTTTTGTCAATCTCTAGAAGATGGGGTGAGTTGGATTTAAAAAAAATTATTGCTCTATCTACTCTCTCTCACTTGAGAATGATAATTTTATTCATCTCTTGTGATTATCTCTGTGCAATTATCCACATAATTAGACATGCATTTTTTAAATCTTCTTTATTCATATTTGCAGGAATTCTTATTCACTTTTTCCAAGATATTCGGAAATTTTTCTCTTGTGCTTCAATGGTGGGTGGACCGTTTTTAGCAGGATTTTATTCTAAGGAAATTACAATGTTTTTGGTTTTTGGGTCATATTCTGCCCGCATTATTTTCCGCATCGTAACTATTCTTAGAATTTCTGCTATCATCTGACTGACTTTTCTTTTTATGGGAATGATTTATTTATTAGTGAGTACAACTATTTTTACGACAATTTTTGTAGGATTTCTATTTTTTTTGTCTACAATTTCCGGACTATTTATTCTTTTTTCTATTTTTATAATAAGAATGTATGTTTTTTTAATTTTTTTATTACTTTTATCTCTTCCAATTGTCGATATCCTCAAAGACAACTAGGATTAGATACCCTACTATTGGCGGCAATCCCGATCAGAGATGCATGTGAAAACACACGGGATTATTTACTCAGGTAAAGGTGCAGTGGAAGAGAAAGAATTTGATAGTAAGATAAAAAAATTTATCTGAAGTGTACAAATCGCCCGTCACTCGATAAGTCGTAACAAAGTTAGTCTACCGGAAGGTGTAATATAATTTTACTCGGCAAAGTTTATTAAAAACATCTCTTCACCTGCCCAATGAGCATAATAATTTGTTCCTTAATTGGGAACTGGAATGAAAGGGTTGACAAGGCTTAATTGTCTCATTTTGGAGAAAAAACTTGGAGTAAAAATGCTCCAATTAAGAAGGGGGACGAGAAGACCCTTTTCCTGGGGAAGGTACCTCAGGGATAACAGCATAATACTTAAAGGCTTATGACCTCGATGTTGAATTAAGGGAAAAATTATCCAATGGTCTGTTCGACCATTAAACTTACATGATTTGAGTTTAGACCGATGTAAATCAGGTCAGATTCTATCTCCTAGTACGAAAGGA
>Cb
TTTTCTTCTAATCATAAGGATATTGGTATGATGTATTTAATTTTTGGAATGTGGAGAGGATTATTAGGTTATGGGATAAGGGTAGTAATTCGTACGGAGTTAGGGGAAAGAGGTTCGTTGGATTCTCATATTTTTAATGTGTTTGTTACGGCTCATGCTTTTTTAATAATTTTTTTTATAGTTATACCGATTATAATTGGGGGTTTTGCAAATTGATTAGTTCCTGTGATAGTAGGGGCTGTTGATATGATTTTTCCTCGGATGAATAATATAAGGTTTTGGCTTCTTCCTCCGTCATTAGTTTTATTATTAATAAGGAGGGTTATTGATGTAGGAACTGGGTGGACGGTTTATCCTCCAGGTCAACCAGGAAGGGCAGTGGATTATGCTATTTTCTCTCTTCATTTAGCTGGGGTTAGGTCAATTATAGGGGCAATTAATTTTATCTGCACTATTTTAAATATGGATTTGGTTCCGTTGTTTTGTTGATCGGTTTTAATTACTGCATTTCTTTTACTTCTTTCTCTTCCAGTATTGGCAGGAGCAATTACTATGCTTTTGTTTGATCGGAATATTAATACTTCATTTTTTGATCCGTCGGGAGGAGGGGATCCTGTCTTGTATCAACATTTGTTTTGATTTTTTGGTCATCCGGAGGTATATATTTTAATTCTTCCTGGATTTGGTTTAATTTCTCATATGTTAAGGGATAATAGTAAAATAGAGGTTTTTGGATCATTAGGAATGATTTATGCAATAGTAGCAATTGGAGTGTTAGGATTTATTGTTTGGGCTCATCATATGTTTACTGTTGGTTTGGATGTAGATAGGCGGGCATACTTTACTTCGGCTACTATAGTAATTGCTGTTCCTACTGGAGTAAAAGTGTTTAGATGAATGGCTACTTTATTTGGAAGACGAGTAAAATGAAGTCCTTCGGAATTATGAGGAATTGGATTTATTTTCTTGTTCACTGTTGGGGGTTTAACTGGAGTAGTTCTTGCTAATTCTTCTTTAGATATTATTCTTCATGATGCTTATTATGTGGTTGCTCATTTTCATTATGTTCTTTCTATAGGAGCTGTATTTGCTGTATTTGGAGGATTTATTCATTGGTTTCCAGTAATTTTTGGGGTAAAAATAGAGTCTGTGTATTTAAAAGTTCAGTTTTTTTGTACGTTTGTAGGGGTAAACCTAACTTTCTTCCCTCAACATTTTCTTGGGTTAATGGGAATACCTCGGCGTTATTCTGATTATCCAGATATGTTTTATTCATGGAATTTTATTTCTTCAATAGGATCGCAAATTACTTTGGTTGGAGTTTCATTGTTTTTCTTTTGTTTAATTGAGGGGTTTTTTAGAAAACGAAGAGTGGAGTGAATGATTGGGTATCCTCCAAATTCTCATTCTTTTGAAATAGGAGTTCAACAAGATAGGTGAGGTCCTTTAATAAGTCATATTTCTGGTTTTCATGATCATGTAATAGTTGTCGTTTTAATAATTTTAACTGTGGTTGTATATATTAATATGGTAGTTAGTCGGTTTATAAAAAGAAGGGAGGGTTTAGAAACTTTGTGAACTATTCTTCCTTGTATAGTATTAGCTTCTTTAGCTGCTCCTTCTTTGATAACTTTGTATTTGTCTGATGAGTTAAGTCCTGTTGTGACTTTGAAGGTTATTGGACATCAATGGTACTGGTCTTATGAATATGAGGATTTTCGTCTTCTTGAAGTAGATAAGAGGGTAAAAGTTCCTTTGAATAGGGAGAGTCGGGTTTTTGTGACATCTTCTGATGTGATTCATTCTTGGACTGTTCCGTGTTTAGGGGTTAAGGTTGATGCTATTCCGGGACGGTTGAATCAGTTGAGTTTATATCCTTCTCGAGTGGGTTTAGCTTATGGTCAATGTTCGGAAATTTGTGGTTCAATGCATTCCTTTATACCGATTTGTTTAGAGGTGGTTCCTCAACATCCGTTTCATGTGGTAGATTTAAGGCCCTGACCATTGGTAATGTCATTGTCTGTTTTCTCGTTAGAATTAAATTTGGAGAGATTTTTTTCTTCAATTTTAGTAAGAGCTTTGTGGTGACGGGACGTAATTCGAGAAAGAACTTTTCAAGGACATCACTCTGAGGAAGTTCAAAAGGGATTGGTTCTTGGAGTGCTTTTATTTATCTGTTCAGAAGTAATGTTTTTTTTTTCTTTTTTTTTTGGGTTTCTTTTTTCTGCTTTATGTCCAGATATTGAGATTGGATGACCTCCTTTGGGGATTGAACCACTAAATTTTATGATGGTTCCATTAATGAACACTTTAATTCTTTTATCTAGGGGAGTGTCAATTACTTGATCCCATCATTCTATTATAGAAGATTGAAAGAATTCTCTTTTTGGGATGGTTATTACAGTATTTCTTGGATTTGTGTTTTCTTTTCTTCAATATGAAGAATATTTTTCTTGTTCATTTACGATAGCAGATAGAGTATATGGATCTTTTTTTTTTCTAATAACGGGATTTCATGGGATTCATGTGATTGTAGGAGTTTTGTTTATTATAGTAAGGTTATTTCGAACTTTAGTTGGGCATTTTTCAAAAAGTCATCACTTTGGATTTGAAGCTGCTGCTTGGTATTGGCATTTTGTTGATGTAGTTTGGTTGTTCTTGTTTGTAACTGTATATTGATTCTTATATAGAATTTGTGCTGGTTTTTTTGTTTTTTTTTTTTTCTTTTCTAATTTGCTAGGATTAGTTCCTTATGTATTTACTCTTTCTTCCCATTTGTGTGTAAATTTGAGTGTTTCTTTAGTTTTGTGGCTAGGAGGGGTGGTTTATTCGATAAAGAAATCTTTTCTTTCTCATATAGTTCCTTTAGGTTCTCCTGTATTTCTTCTTCCTTTATTGGTTTTAATTGAAACAATTAGGACATTGATTCGTCCGTTAACTTTGGCTATTCGGTTGATGGCTAATGTGATAGCGGGCCATTTAATTATAAGGTTGATTGAGTTGGGATTGTTTTTTGAAATGTGTGTGGCTGTTGTTCAGGCTTATGTTTTTAGCAGGTTAATAGTGATATATTTAGCTTGGAATTTTGGATCTCTTCTTGGGGTTTGTTTAATAATCCAATTAGTTTCTGGGATTTTTCTTTCTTTTCATTATTCTCCTACTATTGCGTTTTCTAGAGTAGTGATGATTGTTGATGATGTTCCGTTTGGATGAATATTTCGAAGAATTCATGCTAATGGGGCTTCGTTTTTTTTTTTTTGGGTTTATTTACACATTGGTCGGGGTTTATATTTAAGGAAATATAAGTTAAACCCTGTTTGAATGAAAGGGGTTTTAATCTTTTTTTTTTTAATAGGGACGGCTTTTATGGGATATGTTCCCCCATGAGGTCAAATTTTTTTGGGGGGGGCAACAGTTATTACTAGTCTTTTATCTGCTATTCCTTATATGGGGGGGTTTTTAGTTAAATGGGTTTGGGGGGGATTTTTTGTTAAAGGACCGACTCTTCATCGTTTTTTTTCTCTTCATTATCTTCTTCCTTTGATTTTATCAGTCTTTGTTTTTTTTCAAGTTTTTTTTTTTCAAAGGAAAAGGGGGGTTAATCCCATGGGGGGGAATTCAAAAAAGGGATTTTTTGTTCCTTATTTTTTTTTTGTTGATTTAGGAGGAATTTTTTTTTTTTTTTTTTTTTTTTTTATGTTTGTTTTTGTTTTTCATGATGTATTAATAGATCCTGATAATTTTATTCCTGCAAATCCAATATCTACTCCTCCTCATATTCAACCAGAATGATATTTTTTATTTGCCTATACTATTCTTCGCTCTGTTCCTTCTAAGTTAGGAGGGGTAGTGGCTTTGGTTTTTTCTATTTTATTTCTGGTTTTTTTGGTGGTTGTTTTGTTTGTAGTATTTTTTTTGTTAACATGAATTGGTTCTATACCTGTAGAATATCCTTATGAGTTAGTTGGTAAGGTATTATCTGTTTTTTATTTTTTTGTTTTAATATTATTAAGAGTAGCTTTTTTTTCTTTGTATGAGCGTAAGTTGATAGGGTTAGTGCAGGGTCGAAAGGGTCCAAATAAAGTGGGGGTGGGGGGGGTTCTTCAACCATTTGCTGATGCTATAAAATTAATTAGGTATGCTGTTTCTCCTATAATTTCATTTTTTATTTCGTTGGTTTTTTGAATTATATATCCTGTGATTATTGTTTTTCTTTTAGTTTTGTTTAGAGTTTCGGTATATGGGTTTATTCTTTCTGGGTGATTTAGTTCTTCTAAATATGCTAATATTGGGTGTGCTCGGGCTTTAGCTCAGTCTATTTCTTATGAGGTTGGATTAACTTTGAGGATTATCTTTTTTTGTTTGTTTTTTTCTTGTATTTCTTTGTCAGAGATTTTTTTTTTTTTCCCTTTTTCCGCGGAAACAAACCGTCCCCCTTTTGATTTAGCGGAGGGAGAGAGTGAATTAAAAAAGGGGTTTTGTGTAAAGAAGGGGGAAATAAGGAATCCTTTAATTTTTTTAGGGGAAAATTTATCTGTTTTGTTTGTAAGGATTTTGTTAAAAGTTTTTTTTTTGTTTTTGTTCGTTCTACTCTACCTCGATTTCGGTATGATAAATTGACGTCTATATTTTGGATTGAAGTATTGCCTTTCTTTTCAGTTCTTTTTCTTATTTGTAACATTAAGTTCTTCCAGGTGGTTAGTATGTTGAATAATAATGGAAGTGTCTTCTTTTTTTTTTATTCCGATTATTTATTTTTTTGTTCAATCCATTGGTTCATCCGTTTTTCTTTTTTCTATCATTACTTGTTTGAGGATGATATTTAAATTAGGGGTATTTCCTTTTATAGGATGAATAGTTCAGATTAGGGAGAATTTGTCATGAAGGAAGTTTTTTTTGTTATCTTCAATTCAGGAAGTAATTCCATTATTAATATTTTTTTCCAGTTATTCGATTCACTGGATAATAATAGTAAGATCGTTATTTAATGTTGGTTGAATAGTTGTAGCTGCTTTATTAAGAAAAGAAGGATTGATTTTCTTTTTTTTTGTTTATTTTATATTATATGTTTTTGTGTTTCTTTTTTTTGTTTTTATAATAATAGGAATTCCTCCATTAGGGAATTTTCTTGGGAAGGTAGAAGTGAGGGTTTATTTTGTGTTTATATCTAGTTTTATTAGAAGAATATATGAATGTGGAATTGAACCGATTCAAGAAGATAAAGCTCCGTTTTGTATACATTTTTTTTTAGTTGGGGTGTTGTTTCTTTTATTTGATGTTGAATTGATTGTTTGTATTCCTATATTATTATGATTTTTTATTATTTTTGTTGGGTTAGTTTTAGAAATAGTAATGGGGACGTTTGATTTTATTGGATTATTTGGTAGATGGGAAATTACTGTTTTTCGGGAGAGATTTGAAGTATTGTTAGTTGTTGATTCATTTTCTATAATTTTTTTGTTTACTGTAGGAATGGTTAGGAGATTTGTTTTACTTTATTCTAATTATTATATGATGTTGTTTAAAAAGAAGTTTATTTTAGTAATGATGATTTTTATTCTTTCTATATTTGTTTTAAGGTTAAGTGGAGATTTATTTTGGGTAATGATTGGATGAGATGGATTGGGATTTTCTTCTATGTGTTTGATTTTTTTTTTTCAAAATTGGAAAAGGTTTAATAGTTCAATGGTAACTTTTATTTCTAATCGAATTGGGGATTTTTTGATTATCTCTAGAAAGAGTGCTCAAGTTCCATTTTCGGCTTGACTTCCTTTGGCAATAGCTGCTCCAACTCCTGTTTCTTCTTTGGTTCATTCTTCTACTTTAGTTACGGCAGGGGTTTTTTTATTAATTAGCTTTATTACTATTTTTTTGGCTGGGATAAGATCAGTGGGGGAATATGATTTAAAAAAGGTAATTGCTTTGTCAACTCTTTCTCATATTGGATTAATAATAATGTTTGTGGGGATGAGATTTATTTCTGCAAAGATTCATTTAGTAATTCATGCCTTTTTTAAGTCTCTTTTGTTTATAATTTCTGGATTTATTATTCATGAATTTCAGGATATTCGTTTACTTCTTTCAACTTTTAGGATGATAGGAGCACCATTTTTTTCTGGATTTTTTTCGAAAGAAATTTTTTTTTTTTCCGTTTCTTTAACTTATTCGATTCGTATGTTATTTTATTTTATAAGAGTTGTTTCTTCTTTCTTAATGGGGTTTGTTCTATTTCGGAAATTGTCTTTATTGATGGTGTTAGTTTTTTCTGTGATTAGAACGTTGAGTGTCCCGTTGTTTATAGTGGTTTTAACTCTTAGAGGGGGTTTGTTTGTGTTGGTTTCTTTTGTAATCATGTTTTTTATTTTATTACTTTTTTTGTTTTTATTTGTAGTTAATAGGGTGGTAAATAGAACTGGGAGGGACCAGGATTAGATACCCTGTTATTGGCGGTTTTTCATATTAGAGAAACATGTGAATTTGCACGAATAGAAAATGTCAAGTAAAGGTGTAGTGAAGAAGAAAGAATTTAACAGTAAAGTGAGTTAACTTGTTTGAAGTGTACAAATTGCCCGTCACTCGAGAAGTCGTAACATAGTTGGACTACTGGAAAGTGAATTAAGATTTTACTCGGCAAAGTTTAATAAAAACATCTCCTCACCTGCTCAATGAGCATAATAAATTGGCCTTTAATTGGGGTCTAGGATGAATGGCTTGACAAGGATTTAATGTCTTAGGGAGAAATGTTAATTGTTTGTAAAAATGCAGACATGTGAGAGAGGGACGAGAAGACCCTTTATTTGGGGAAATTACCTTAGGGATAACAGGACAATGAGACAACGTTTGTTACCTCGATGTTGAATTAAGAGGAGAAATTTTTATTGGTCTGTTCGACCATTAAACTTACATGATTTGAGTTTAGACCGACGTAAGTCAGGTCAGATTCTATCTTCTTGTACGAAAGGA
>Cs
TTTTCTTCTAACCATAAGGATATTGGGGTAATATATTTAATTTTTGGAATGTGGAGAGGTTTGTTAGGATATGGGATAAGAGTAATTATTCGAACTGAACTAGGGGAAAGGGGTTCCCTAGATTCGCATATTTTTAATGTTTTTGTAACAGCTCATGCTTTTTTAATAATTTTTTTTATAGTAATACCAATTATAATTGGAGGATTTGCTAATTGACTAGTTCCGGTAATGATTGGAGCTGTGGATATAATTTTTCCTCGAATGAATAATATGAGTTTTTGGTTACTTCCTCCTTCTTTAGCTTTATTATTAATTAGGAGTGTGATTGATGTGGGGACTGGGTGAACTGTTTATCCTCCTGGTCAACCAGGAAGAGCTGTAGATTTTGCTATTTTTTCTCTTCATTTAGCTGGAGTTAGTTCAATTATAGGAGCAATTAATTTTATTTGTACAATTATGAATATGGATTTAATCCCATTATTTTGCTGGTCAGTAATAATTACTGCATTTCTCTTACTTCTTTCTCTTCCTGTATTAGCAGGAGCAATTACAATACTTTTGTTTGATCGGAATATTAATACATCGTTTTTTGATCCTTCGGGAGGGGGGGATCCAGTATTATATCAACATTTGTTTTGGTTTTTTGGTCATCCGGAGGTATATATTTTAATTCTTCCCGGATTTGGATTAATTTCTCATATTCTAAGTGATAATAGAAAGATGGAAGTTTTTGGGTCTTTAGGAATGATTTATGCAATATTGGCTATTGGGGTATTGGGTTTTATTGTTTGGGCTCATCATATATTTACTGTTGGATTGGATGTGGATAGTCGAGCATATTTTACCTCAGCTACTATAGTTATTGCTGTTCCTACAGGGGTAAAGGTTTTTAGATGAATGGCTACATTGTTTAGAAGGCGAGTAATGTGAAGTCCTTCAGAGTTGTGAAGGGTTGGATTTATTTTTCTTTTTACTGTTGGGGGATTGACTGGTGTTGTTTTAGCTAATTCATCCTTAGACATCGTTCTTCATGATACATATTATGTTGTTGCTCATTTTCACTATGTCCTTTCGATAGGAGCTGTATTTGCTGTATTTGGAGGATTAGTTCACTGATTTCCGGTTATTTTTGGGGTAAAAATAAGATCATCTTTTTTAAAGGTTCAATTTTTCTCTGTGTTTGTGGGAGTAAATTTTACTTTCTTTCCTCAACATTTTCTAGGATTGATGGGAATACCCCGTCGGTATTCTGATTATCCCGATATATTTTATTCTTGAAATGTAATTTCTTCTTTTGGTTCTCAAATTTCAATGATTGGAGTTTCATTGTTTGTATTTTGTTTGATCGAAAGATTTTTGGCAAAACGTAAAGTGGAGTGAATAATTGGATTTCCTCCTAGTTCTCACTCATTCGAGATGGGTGTTCAGCAGGATAGATTTAGTCCTTTAATAAATCATATTTCGATTTTTCATGATCATGTAATAGTTGTAGTATTAATAATTTTAACTGTTGTAATTTATGTTAATATAGTGGTTGTTCGGTTTTTTAAGAGGAGAGAGAGTTTGGAAACTATATGAACTATTCTTCCTTGTATGGTTTTGGCTTCTTTAGCTGCTCCTTCATTAATAACATTGTATTTATCTGATGAATTAAGTCCAATTATCACTCTTAAGGTTATTGGTCATCAGTGATATTGATCATATGAGTATGAGGATTTTCGGCTTTTAGAGGTAGATAAGAGTGTAAAAGTTCCGGTAGGAGGAGAGAGTCGGGTTTTTGTTACTTCTTCAGATGTAATTCATTCTTGGACTGTTCCTTGCATAGGTGTGAAGGTTGATGCGATTCCTGGTCGGTTAAATCAATTGGTTCTTTATCCTTCCCGGGTTGGGTTAGTATACGGGCAATGCTCAGAAATTTGTGGATCAATACATTCTTTTATACCGATTTGTTTGGAGGTTATTTCTCAACATCCATTTCATATGGTAGATTTAAGACCTTGACCTTTAATGAAGTCGTTGTCTGTATTTTCTTTAGTAGTTAATTTGGAGAGATTTATGTCTTCACTTGTTATCAGTGTATTATGGTGACGAGATGTAATTCGTGAAGGTACCTTTCAAGGTTGTCATACTAAGGAGGTTCAAAAAGGTTTGGTGAGTGGGGTTTTGTTATTTATTTGTTCGGAGATTATGTTTTTTTTTTCTTTTTTTTTTGGGTTTTTGTTTTCATCTTTATGTCCAGATGTTGAAATTGGATGGCCTCCTGTGGGGAATGAACCATTAAGATTTATAATGGTTCCTTTTTTAAATACACTTATTCTTTTATCTAGAGGAGTTTCAATTACATGGTCTCATCATGCCTTATTAGAGAATTTATTTAGATCATTATATGGAATAATGGTTACAGTGTTCTTTTGATTGGTCTTTTCTTTTTTTCAATTTGATGAGTATTATTCTTGTTCTTTTACTATAGCTGATAGAATTTATGGATCTTTTTTTTTTTTGATGACAGGGTTTCATGGAATTCATGTAATGGTTGGAGTGTTGTTTATTTCTGTTAGATTGTTTCGACTAATAATAGGTCATTATTCAAGTTTTCATCACTTTGGTTTTGAGGCTTCTGCTTGATATTGACATTTTGTGGATGTAGTATGGTTGTTTTTGTATGTGATGGTTTATTGGTTCTTATATAAATTTTTTTTTTTTTTTTTTGTTTTTTTTTTTTTTTTTTCTAATCTTCTAGGGTTAATTCCTTATATGTTTACTTTGTCTTCTCATTTGTGTGTAAATATGAGGGTTTCTTTGGTGATGTGAATGGGAGGAGTAATTTTTTATATAAAAAAATCGTTTCTTTCTCATATAGTTCCTTTAGGATCACCAGTGTTTCTTCTTCCTTTGTTGGTAGTAATTGAGACGGTTAGTATAGTGATTCGCCCTCTTACTCTTTCTATTCGGTTAATGGCTAATGTAATGGCTGGACATTTAATTATTAGGTTGTTTGAGGTGGGGTTGTTTTTTGAAATATGTGTTTCTATTGTCCAGGCTTATGTATTTAGAAGTTTAATAGTAATATATTTGGCTTGAAATTTTGGATCTTTATTGGGATTGTGCTTATTTATTCAACTTGTGTCGGGGATTTTTCTTTCATTTCATTATTCCCCTTCCGTAGCATTTTTGAGAGTTGTTATAATTGAAGATGATGTTCCATTTGGATGGATATTTCGTAGAGTTCATGCTAATGGAGCTTCATTTTTCTTTTTTTGTATTTACCTTCATATTGGGCGGGGTTTGTATTTTGGAAGATATAAGTTTAAATTAGTTTGAATTTCTGGCGTTTTAATTTTGTTTTTATTAATAGGAACAGCATTTATTGGATATGTTCTTCCGTGAGGTCAGATATCATTGTGAGGGGCAACGGTAATTACTAGTTTACTTTCTGCCATTCCATACTTAGGTAGGTTTTTAGTAGAATGGGTTTGGGGTGGATTTTCAGTGAGAGGACCAACCCTTCATCGGTTTTTTTCTCTCCACTATCTTCTTCCAATTGTTTTGTTTTTTTTTGCAATAGTTCATATTTTTTTCCTTCATGAGAAAGGAAGGTCTAACCCAATAGGAGTGAATTCTGACAAGGTTTACTTTGTTCCTTATTTTCTTTCTGTAGATTTGGTAGGAGTTTTTTTTTTTTTTTTTTTTTTTTTTTTATTTATTTTTAAATTTCATGATTTATTGATAGATCCGGACAATTTTGTTCCTGCTAATCCTATGTCCACTCCTCCTCATATTCAGCCGGAGTGATATTTTTTATTTGCTTATTCGATTCTTCGTTCTATTCCTTCTAAGTTTGGAGGGGTGATGGCTTTAGTGTTTTCTATTTTGTTTTTAGTTTTTTTTGTCGTAGTATTATTTGTTATTTTTTTTTTATTAACTTGAATTGGTTCAATACCAGTAGAGTTTCCTTATGAGAGTGTGGGGAAGGTATTATCTATAATTTATTTTTTTGTATTAATTATGATAAGGGTGGCTTTTTTCTCTTTATATGAACGGAAGTTGATAGGGTTAATTCAAAATCGAAAAGGTCCAAATAAGGTTGGGTTAGGAGGGGTAATACAACCTTTTGCTGATGCAATAAAGTTGATTGGTTATATTGTTTCTCCTATAGTCTCATTTTTTATTTCTTTGGTGTTTTGAATTTTATACCCTGTGGTTATTTTTTTTCTTTTAGTAATGTTTAGTGTTTCTGTATATGGATTTATTATAACTGGATGATTTAGGTCTTCAAAATATGCTACAATTGGATGTGCCCGAGCTTTGGCTCAGTCAATTTCTTATGAAATTGGGTTAACTTTGAGGATTATTTTCTTTTGTCTATTTTTTTCTAGTATTTCCTTAATTGAAGTATTTTTTTTTTTTGGTTTTTTTGCCAAAACTAATCGTTCTCCATTTGATTTACCTAAGGGTGAAAAAAAGTTGGTAAGTGGATTTTGTGTGGAGTATGGGGGAATAAGCTATACTTTTATTTTTTTAGGGGAGAATATGTCTGTTTTATTTGTTAGGTTAATAATGAGAATTGTTTTTTTTGTGATTGTTCGTTCTGCTTTACCTCGGTTTCGATTTGATAAAGTAATGATAATATTTTGAATTGAGGTTTTACCTTTTTTTTGTGTGTTATTTTTGGTTATTACGTTTAGTTCCTCTAGATGATTGGTTTGTTGAATAATAATAGAGGTTTCCTCTTTTTTTTTTGTTCCCATATTGTATTTTGTAGTCCAGTCGATTGGATCTTCGATTTTTTTTTTCTCTGTCCTAACTTGTTTGAGCATAATAATTAAATTAGGAGTATTTCCGTTCAGAGGGTGGATGATTCATATTAGAGAGAATTTGTCATGAAGAAAATTCTTTTTGTTATCCTCAATTCAGGAAGTGATTCCTTTATTAATATTTTTTTCAAGATATTCCATTCACTGGATTATAATGGTTAGATCTTTGTTTAATGTTGGTTGAATAGTAGTGGCTTCTTTATTAAGTAAAGGGAGATTGGTGTTTTTTATAACAATTTATTTTACAATATTTGTTTTTGTTTTTCTTTTTGTAGTTTTTATGATAATAGGAGTTCCTCCTTTGGGGAATTTTCTTGGGAAAGTAGAGATTAGTTTTTTTTTTTTAACAGTTTCAAGGTTTTTAAGGGGAATATATGAATGTGGAATTGAGCCAATTCAGGATGAAAAAGTTCCATTTTATTTACATTTTTTTCTAATTGGAGTTTTGTTTCTTTTGTTTGATGTAGAATTAGTAGTATGTATTCCTATGATGACATGATTGTTTATTCTTTTTGTTGGGTTGGTTATGGAATTAGTAATAGGAACGTTTAGACTAATTAGATTGCTAAGTATATGAGATATTTCTTTTTTTCGGGAGAGGTTTGAGATGATTTTATTATTTGATTTGTTTTCAATGATATTTCTTTTTACAGTTGGATTGGTGAGAGGTTTTGTTCTTTTATATTCTAACTATTATATAAAGTTGTTTAAAAAGAAGTTTATTGTAGTAATGATGGTGTTTATTTTTTCAATGTTTTTGTTGAGTATAAGGGGGGATTTGGTTTGGTTGATGGTTGGTTGGGATGGGCTTGGTTTTTCTTCAATGTGTTTAATTTTTTTTTTTCAAAATTGGAAGAGGTTTAATAGTGCGATGGTTACTTTTATTTCAAATCGAATTGGGGATTTTTTTATTATTTCGAGGAAGAGGGCTCAGGTTCCATTCTCTGCTTGGCTTCCTTTACCGATAGCTGCTCCTACACCTGTTTCTTCGTTGGTTCATTCTTCTACTTTGGTAACGGCTGGAGTCTTTCTATTAATTAGTTTTTTGACATTTGTTCTTGCGGGGATAAGATCATTAAGGGAGTATGACTTGAAGAAAATTATTGCTTTGTCAACTTTATCTCATATGGGTTTAATGATAAGGTTTGTAGGAATGAGATTTGTTTCTGCTAAAATTCATTTAATTAATCATGCTTTTTTTAAGTCTCTTTTGATTATAACTTCTGGATTTATGATTCATGATTTTCAAGATATTCGGTTAATTTTGTCTTTAAAGAGAATGGGTGGGGCTCCTTTTTTTTCTGGGTTTTTTTCCAAAGAAATTTTTTTTTTTTCCGTTTCTTTCAACTATTCTATTCCGGCTTTGTATTATTTTATAAGGATTGTTTCTTCTTTTTTTATTTTGTTGAAGATATTTCAAAAGGTATCAATATTTATAGTCTTGTTATTTTCTATTTTTAGGTCGTTGTGTGTTCCTTTATATATAGTTGTGTTAACTTTGAGAGGAGGATTGTTCGTTTTAGTCTCTCTAGTAGTTATATTCTTCATTATATTGTTGTTTTTGTTTTTGTTTGTAGTAAATTTAATTGTTAATAGAACTGGAAGAGACCAGGATTAGATACCCTGTTACTGGCGGTTTTTCATATTAGAGAGACATGTGAATTTGCACGAAAAGAAAACATCAAGTAAAGGTGTAGTGAAGAAGAAAGAATTTAACAGTAAAGTTTGTTAACATATTTGAAGTGTACAAATTGCCCGTCACTCGAGAAGTCGTAACATAGTTGGGCTACTGGAAAGTGGAAAAACTTTTTACTCGGCAAAGTTTAGTAAAAACATCTCCTCACCTGCTCAATGAGCATAATAAATTGGCCTTTAATTGAGGTCTGGAATGAACGGTTCGACAAGGATTTGATGTCTTGGGATAAGAATTTAATTGTTTGTAAAAATGCAAACATAATAGAGAGGGACGAGAAGACCCTTTATTTGGGGAAATTACCTTAGGGATAACAGGACAATGAAGAGACGTTTGTTACCTCGATGTTGAATTAAGAGGAGAAATTTTTGTTGGTCTGTTCGACCATTAAACTTACATGATTTGAGTTTAGACCGACGCAAGTCAGGTCAGATTCTATCTTCTTGTACGAAAGGA
>Hm
TATTCTTCTAATCACAAAAATATTGGTATTTTATATATAATTCTAGGAAGATGATCTGGACTATTAGGATTTAGATTGAGAATAATAATTCGATTAGAATTATCTGACTCAGAAATATATAACCCACATATTTACAATGTTGTTGTTACATCACATGCATTTTTAATAATTTTTTTCTTTATTATACCATTTATAATTGGAGGTTTTGCTAATTGATTAGTACCTATTATAAATGGTAGGCCTGATATATCGTTCCCTCGAATAAACAATATAAGGTTTTGATTATTACCTCCTTCTTTAATCTTTATATTATGTAGAATAATACTAGATTCTGGGACAGGTTGAACTGTTTACCCTCCAGGACATGCAGGTATGTCTGTAGATATATTAATTTTTTCTCTTCATCTTGCTGGGATTAGATCAATTATAGGGGCTATCAATTTTATTACTACTATTTTTAACATATCAATAATAAGATTATTTAATTGATCAGTATTAATTACTGCTTTTTTATTACTTTTATCTTTACCAGTATTAGCAGGTGCTATTACAATATTATTATTTGATCGAAATTTTAATTCAAGATTTTTTGATCCTATTGGAGGAGGAGACCCTATTTTATATCAACACTTATTTTGATTTTTTGGACACCCTGAAGTTTATATTTTAATTTTACCAGGATTCGGTTTAATTTCTCATATTATTGTTCAAGAAAGAAAATGTGAAACTTTCGGAGTTTTAGGAATAATTTATGCTATATTATCTATTGGAATTCTTGGATTTATTGTATGAGCTCATCATATATTTACTATTGGTATGGATGTTGATACTCGGGCATATTTTACTTCAGCGACTATAATTATTGCAATTCCTACTGGAATTAAAATTTTCAGATGGTTATCTACTTTTTTTGGTAGAAAAATAAAATTTAATTCTTCAGAATTATGAAGAATGGGTTTCGTTTTCTTATTTACTGTAGGTGGTTTAACAGGGGTAGTTTTAGCAAACTCTTCTATTGACATTGTTCTTCATGACACCTATTATGTTGTTGCCCATTTTCACTATGTGTTATCAATAGGAGCAGTATTTGCGGTATTTTCAGCTTTTACACATTGATTTCCATTATTTTTTGGTGTAAAAATAAGAAATGCTTTAATAATTCTTCATTTTTGAATTACTTTTTTAGGAGTTAATTTAACTTTTTTCCCTCAACATTTTTTAGGACTTAGAGGTATGCCTCGACGTTATATTTGTTATCCCGATTTTTATTATTCTTGAAATTTTTATTCAAGAATTGGATCAATAATTACTTCGGTAAGATTATTAATATTTGTTTTCATAATTTTTTATAGATTTTTTGAAAAAAAATTATTAGAGTGAATGCTAGGAACTCCACCTTCTGCTCATTCTTTAAATGAAAGACCTGTCTCTGATGGATGTTCATTAATTATAGAAAATATAGTTGCATTTCATGATTTCACTTTAATAATTCTTTTATTTATTACAACAGTAGTACTAATAATATTAATTTCTATTAATCGATTTTTAATTTATAATGAAGTATTAGAATTTATTTGAACAGTGATTCCTAGGTTTATTTTATTGATTATTGCATTACCTTCTTTAAAAATTCTTTATTTAGTAGATGAATTACTTCCTGAAGTTACAGTCAAAGTCATTGGAAATCAATGATATTGATCATATCAATATTCAGATTTTAAATATTTGGATGTAGATAATCGAACTGTACTTCCTGTAGACACTAATATTCGAATAATTATTACATCTTCTGATGTAATTCACTCATGAACAATCCCTAGATTAGGGGTTAAATTAGATGCCAATCCTGGACGATTAAATCAATTAAATATTTTAGGTAATCGATTAGGATTATTTTTTGGTCAATGTTCAGAAATTTGTGGAATTTTACATTCATTTATACCAATTTGTGTAGAAATAGTAAAACCATTTTTATTTCATATTGTAGATGAGAGGCCTTGACCTTTATTTCTTTCATTTAGAGTTTTTTTAAATATATTAAGAGCTCTAAGTAATATATTAAGAATTTTAATTTTTTACATGTGAATACGAGATATAATTTCTGAAAGAACTATGCAAGGAATACATACTTTAAAAGTTCAAAATGGAATTAAAATAGGAATAGTATTATTTATTACATCTGAGGTTATATTTTTTTTTTCTTTCTTCTGAAGATTGGGATATTATATAGTAAGTCATGAATATATTCTTAGATGACCTCTTTTAGGTATTATAAGATTAAATCCATCTACAGTGCCATTATTGGGTACAATAATTTTATTAAGATCTGGAGTATCTGTAACATGATGCCATAATGAGCTTATATTAAATCTCAGAAGAATAAAAAATTCATTATTAATTACAGTAATTCTTGGAATAGTATTTGCAGCTCTTCAAATATGAGAATATTTTATATCTACTTTTACTATAAGAGATGGTGTATATGGGTCGTTGTTCTATATAATAACTGGATTTCATGGATTTCATGTTATTGTTGGAACAATTTTTTTATTTATTATTTTTTTACGATTAAAAAATTATCATTTTTCTAGACACCATCATTTAGGATTTCAAGCAGCAGCTTGATATTGACATTTTGTTGATGTTGTTTGAATTTTTTTATATATTATGTTATATTGATCAATTTTTGATCCTATAAGATTATGTTTATTTTTTTTAATTTTAGTGTTTAATATTTTAGGAATTTTTTGTTTTACATTTTCTGTAACTAGACATTTAGTTATTAATTTATCTTTAGGATTTTCTATTTGAGTAGGAACTTTATTATATAGTTCAATTTATAAATTTTTAGCCCATTTGACACCAATAGGGTGTCCTATGGTTTTAGTTCCTTTTATAGTAGTAATTGAATTTATTAGAATAATAATTCGACCTATTACTTTATCTTTACGACTAATAGCTAATATATTAGCTGGACATATAATTTTATCATTATTGTTGTTACTATATTTATTTGAAATTGGAGTAGCAATTATTCAAGCTTACGTTTTTTCAATTCTTCTTTCTTTATATTGAGAATGAAATTTTGGAAGTTTATTAGGGCTATGTCTCTTTATTCAAATTGGATCAGGTTTATTTTTATCACTTCATTATAATTCAAATGTTGCTTTTAGAAGTGTTATTTATATAATAAATGATGTTAATCATGGATGAATTTTACGTGTAATTCATGCAAATGGGGTAACAATAATATTTATTTTTATGTATATTCATATTGCTCGTGGACTTTACTATAAATCTTATAAACTAACTTTAGTTTGATTAGTTGGGATCTTAATCCTACTATTAACAATAGGAACTGCATTTTTAGGATATGTTCTTCCTTGGGGGCAAATATCATTTTGAGGTGCTATAGTAATTACTAATTTAATTAGAACTATTCCTTATTTAGGAGTAACATTAGTTGAATGGGTGTGGGGAGGATTCTCTGTTAGAGAGCCAACTTTAACTCGATTTTTTTCATTTCATTTTATTTTACCTTTTGTAATTCTAGGGGCATCTGCTTTACATATTATTTTTTTACATAAGTATTTAAGATCGAACCCCCTTGGTTTAAAGACTGATATAATTTCATTTCACCCATTTTTTACTGTTAAAGATATCTTGGGTGTAGTATTATTTTTATTTAGTTTATTATTTTTATCTTTAACAGAGCCTTATAAGTTTATAGACCCAGATAATTTCATTTTAGCAAACTCTATAGTTACTCCAGTTCACATTCAACCAGAATGATACTTTTTATTTGCTTATTCTATTTTACGGGCTGTTCCTAATAAATTAGGAGGGGTTATTGGTTTATTAATGTCTATTCTAGTATTAGCATTATTCTGTTGAGTTCAATTCACTATTTTTATATTATTAACATGAACTGGAAGATTGCCAGTAGAATCTCCTTTTTTAGAAATTGGACAATGTTTATCAGTAATATATTTTTTAAATATATTTCTTCTTACTGTTGCATTTTTTACTTTATTAGAACGAAAAATTTTAGGCTATATTCATTTCCGAAAAGGTCCAAATAAAGTTTTATTAAAAGGAGTTTTGCAACCTATTGTTGATGCTATAAAATTAATTACATATTATATTTCTCCTATATTTAGATTTATTATAAGAATAATTATTTGAATAATTCTTCCTTTACAATTTTTAATTTTATTTATATTACTAGGAATAGGAGTATATAGAATATTTTTGTCAGGTTGATCTTCAAATTCTAAGTATGCTTATTTAGGAAGACTTCGAGCTGTAAGGCAATCAATTTCTTATGAAATTTTAATAAGGATATTATTTATTGCTTTAATAATAACAACAAAAGGTATAAGAATTTATTATATTTTTTTTTTATTTCCTTTTTTTGCAGAATTAAATCGATCACCTTTTGACTTATCTGAAGGAGAGAGAGAATTAGTAGCAGGCTATACAGTAGAATATGGAGGAATTATATACACAATAATTTTTTTAAGAGAAAATATTATAATTATATTTTTTTGTTACATAGGTTCATTATTTTTTGTTTGTTTAATTCGAGGAATTCTTCCACGAATTCGATATGACCATTTAATAATATTTTGTTGAAAAATTATGTTACCTATTTTTGTCAATTTAACTTATTTCTTAATTTATTCAATAAGAAATTTTTGAATTTTTTGATTAAGTATAGAAATTTCTATAATTTTATTCTCATCTTTATTATATATTCTATTTCAAAGAATTCCATCTTCTTTATTTTTAATGCTAAATTTAGTATTTCTCTTATTAACAATAAAAATCGGAATTTATCCTTTTCATTGATGATTTTTTAATTTAGTAGAAAATTTAAATTGAATAAGATTTTTTTTCTTTAATTCTATTGTTAAACTTGTTCCAACTTTAGTATTTTTTCCATTAAAATCTCTTCGAATGATTTTATCTTTTTCTAGGATAATTCATTTTTCTTGAATTATTTTATGCTCTATTTTAAGAGTAAGATATTTTCAATGATATATTTTAATTTATTTTATATTTATTATGTTATATATTCTATTTTTACTTTTTTCTTTTATAGGAATTCCTCCTTTATTAGGTTTTTTAATAAAAATGTTTGTACTAAGTTTATTATTAATATTAATTTATCTTAGAGTATTATTTTTTGAATGTGGTTTTCGAGCAGAAAATTTATCTCGGTTACCTTTTTCAATGCAATTTTTTAGAATCGCTTTAGTTTTTCTTATTTTTGATGTTGAATTAATTATTATTTTACCTTATTATATATTTAGAATTTTGTTATATTTAGGAACCCTTTTAGAATGAATAGAAGGAAGATTAGATTTCGGGTATATAAGAGGAAAAGTAAATTTAATAAGATTAAATTTTATTTGTAACTTTAATTTTATTTTTGATAAATTTTCTATAATCTTTTTATTTATAGTTTTAATTATTTCAAAAAATGTGTTAAAATACTCTTATTTTTATTTTGTTGTATGAACTTTACGATTTATTGGAATTTTAATTTTTTTTATTGTATCAATATTATGATTAATTATATCTTATGATATATTTACTTTTATTGTAGGATGAGATATGTTAGGTGTATCTTCTTTTTTATTAATTTTATACTATAATTCTTATAAATCGAAAAAAAGAAGATTAATTACTTATATTAGAAATCGGTTTGGTGATGGATTTTTTATATTAACAAAAAGAGCTCAATTTCCATTTTCTAGATGACTACCTGAAGCTATAGCAGCCCCAACTCCTGTATCAACTTTAGTACATTCATCTACTCTAGTTACAGCTGGATTTTATTTTTTATTTTCATTGTTTACGATAACTTTAGCCAGAAGAGCTGCTTTAATAGAATATGATTTGAAAAAAGTTATTGCTCTTTCAACTTTAAGACAGATTAGTTTTATATTTTTTAGTTTAAGTTTGTTAACAACTTTAGCTTTTTTTCATATAGTTATACATGCATTTTTTAAAGCAGCAACTTTTATAATTGCAGGAGTAATTATTCATAATAATCAGGATTTACGAGTTTTGTTTTGTCAAATGTCATTGTCAGGATTTTTATTTCTTTCAGGGTTTTATTCAAAAGATTTAGTTTTTCTTATTTCAATTGTTTTATTATATTGTTTACGAATATGTTTAGAATTAATATTACTTTCAATTGTTTCATTAATATGATATTTAATTATAATTATAAGATTAATTTTAGTTCTAATTAATATTATTTCAGTCTCAGGATTATTTGAAGGAATAATTTTGGTAATTGTTTTTTTAACAGGACTATTTATTTTAATATCTTATTTAGTAAGTGTAACTTCTATTTATATAGTTAATATCTTAATTTTTTTACTTTTATTTATTGTAATATATATACGAAACTAGGATTAGATACCCTATTATGTATAAATATACAGATTAGAGAAATATGTGATAATCCCCAAAATTAAGGGATTAGGTACTGTTGACAAGGAATTCATGGAATTTAATAGTAAATTTTATTTATAAAATTGAAATGTACAAATCGCCCGTCAATCGATAAGTCGAAACACAGTAAATTTACTGGAAAGTGAAAGTTTTTAAAACTAGGCAAAGTTTATCAAAAACATTTTCTTTTCTGTTCACTGAGCAAAATAAATTGTATATTAATTGTATTCCAGAATGAATGAATTAACAAGATTTTTATTTCTTAAAAATTACTATTGATTTTAAGTTAAAATTCTTAAATTAAGATGTAAGACGAGAAGACCCTTTGGTTGGGGAAATTACCTCAGGGATAACAGCGTTATTAAATTTAGATTGCGACCTCGATGTTGAATTAAGTGCAGAAAGATAAATTAGTCTGTTCGACTATTTAACTTACATGATTTGAGTTAAGACCGACGTAAGTCAGGTCAGTTTCTATCTACAAGTACGAAAGGA
>Ib
TATTCGACTAATCATAAAGACATTGGGATACTTTATTTGATTTTTGGAATCTGATCAGGATTATTAGGTTATAGTATAAGACTGATTATTCGAATAGAACTAAGTCAGATAACTAATTATGATGGTCACATCTACAACGTAATCGTTACATCTCATGCTTTTTTAATAATTTTTTTTATAATTATACCAATTATAATTGGAGGTTTTGCTAATTGGTTAGTTCCTTTAATAATTGGCTCTCCAGATATAGCATTTCCTCGAATAAATAATATTAGATTTTGATTACTTATTCCTTCTTTATTATTTTTATTAATAAGAATTTTTATAGGAACTGGAACAGGATGAACCGTATACCCCCCCAGTCAAGCATCAATTTCTGTAGACATTTCAATTTTTTCTTTACACTTAGCAGGTTTAAGTTCAATTTTGGGAGCTATTAATTTTATTTGTACTATTATAAATATATTTTTACTACCCTTATTTTGTTGATCAATTTTAATTACTGCTTTTTTATTATTACTTTCCTTACCGGTTCTTGCAGGAGCAATTACTATGTTACTTCTAGATCGGAATATTAATTGTTCTTTCTTTGATCCTATGGGAGGAGGAGATCCAATTTTATACCAACATTTATTTTGATTTTTTGGACATCCTGAAGTATATATTTTAATTCTTCCTGGTTTCGGTCTAATTTCTCATATTATTTGCGAAGAAAGAAAAAAAGAGGTGTTTGGTTCTTTAGGAATAATTTATGCCATGTTATCTATTGGTATTTTAGGATTTGTTGTATGGGCACATCATATGTTTACTGTAGGTATAGATGTGGACAGACGAGCTTACTTCACCGGAGCAACTATAATTATTGCAGTTCCTACTGGAATTAAAGTATTTAGATGAATATCCACCTTATTTGCAAGGAATATTAATTGGTCAGTATCTTCATTATGAAGGTTAGGATTTGTCTTTCTATTTACAATCGGAGGTCTTACGGGGGTAATACTAGCTAACTCATCAATTGATATTGCTCTTCACGATACTTACTATGTTGTAGCTCATTTTCATTATGTTTTATCCATGGGTGCTATAGTAGCATTTATGGCTAGGTTATTCCATTGGTTCCCATTAATTTTTGGAGTTTATCTTAATTCAAAATTTTTAAAAATTCATTTTTTTGTAACTTTTATTAGGGTAAACATAATTTTTTTTCCTCAACATTTCTTAGGATTAGCAGGAATACCTCGTCGGTATATAGATTACCCAGATATATTTAGTTCATGAAATGTAATTTCTTCTTTAGGTTCTACTTTATCTATTATCAGTTTATTTATAATGATGTTCTTAATTTTTGAAAGGCTAATTTCACGACTGGTTGTGGAATGAGTAAATGGATTTCCTCCTAGAAATCATTGTAACGAAATAGTACCACAACAAGATAGAAATTCTCCTTTAATAATACATATTAACCATCTTCATGACCATATTATGGTTGTTATTATTATGATTATTTCTATTGTTATATATGTATTATTGACAATTAATCGATTCTTTTTCGGTAGAGAAGTGTTGGAATTAATTTGAACTTTGGCTCCTAGAATTGTATTAGCAATTTTAGCTATTCCATCACTTCATATTTTATACTTAATAGATGAATTAAAACCTATGATTAGTATTAAGTCTATTGGTCACCAGTGGTATTGGTCATATGAGTATGGAGATATGCGATTGTTAGAAGTAGATAATCGGACAGTAATTCCTGTAGGAATAGAAATTCGGATACTAATTACATCTACTGATGTAATTCACTCATGAACTATTCCTACACTGGGGGTAAAAATAGATGGAGTTCCTGGTCGTTTGAACCAAATTTATTTATCAAGTAATATTTGTGGTTTAATGTATGGTCAGTGTTCAGAAATTTGTGGAAGTTTTCATTCATTTATACCTATTTGTTTAGAAGTTTTATCTGAGCATCCTTTTCATATTGTTTCTATTAGTCCATGACCTATTTTATGTTCTTTTTCTATTATATCTTTTGTGATTAATTCTGAGTCATTATTGTCTTTAATTTTAGTTATTTTTTGTTGATGGCGTGATGTCATTCGAGAAAGAACGTTTCAGGGTTTTCACATGAAAAAAGTGTGTTTTGGTTTATATATAGGAGTTTCAATATTTATTATTTCAGAAGTAATATTTTTCTTTTCTTTTTTTTTTGGTTATTTTTTTTCTAGTTTAGTCCCAGACGTAGAAATTGGATGACCACCAGTGGGAGTTCAATCTTTAAGGTTCATAGATGTTCCATTATTAAATACAATAATTCTTCTATCTAGAGGAATTTCTATTACTTGGTCCCACCATTCTTTATTGGAAAATTTTACTAACTGCTTATTAGGGATAATTTTCACTGTTATCTTAGGTTTGATTTTTACTTTTTTTCAATTTATAGAGTATTTAGAGTGTTCTTTTTCTATAGCTGATAGGGTTTATGGGTCACTTTTTTATATTTCTACAGGCTTTCATGGAATTCATGTAATTGTAGGCACATTATTTATTATTGTTTCTTTTATTCGAATAATGAAATATCATTTTTCCATTCACCATCATTTGGGGTTTGAATTTTCTATTTGATATTGACATTTTGTAGACGTAGTGTGATTGTTCTTATTTTTAAGAGTATATTACTCCATTTTTGATCCGTCATTAAGTTGAATATTTACAATAATTTTAATATGTAATCAGTTAAGTATAGTCCCATTTGTTTTTGGTCCTACTAGACATTTATCATTTAATTCGGCTGTTGCTTTATCAAGATGGTTAGCAGGGATTATTACGATACTTTTAATTTCATCTGTTTCACATTTTGTTCCTTTAGGAAGACCAATATTTTTAACTCCTTTTTTATTTATTGTAGAGGTGATCAGTTGTTTAATTCGACCTGTAGCGTTAAGAGTTCGGTTAATATCAAATATAATGGCTGGACATATTATTATTGTATTAATTGAATCATTCTTTTTATTTGAGTTATGTATTTCTATTGTTCAAGCTTATGTTTTTTCAAGTCTCTTAGCTTTATACTATAAATGAAATTTTGGTTCATTATTGGGGATATGTTTGATAGTTCAAATTTTTTCTGGTTTGTTTCTTTCTATACACTATAATACTTCTATTGCTTTTAATAGAGTTTTATCTACATGTAATGATGTTAACTTAGGGTGATTGATTCGTTATATTCATGCTAATGGAGCCTCAATATTTTTTATACTTGTATACTGTCATATTGGTCGAGGTTTATATTTTGGGAGTTTCAATATAACCTTGACTTGATTTTCAGGAGTGATTATTCTTTTATTATTAATGGGTACCTCATTTTTAGGTTACGTTTTACCTTGGGGACAGATATCTTTTTGAGGAGCAACTGTTATTACTAACTTAGTGAGAACTATTCCTTATGTAGGAGATCAGTTAGTTTATTGGTTATGAGGAGGGTTTTCTGTTAGTGAACCTACACTAAATCGATTTTTTTCTATTCATTTTATTTTGCCGTTTGTTTTAATGATAGTGGTCTTAGTTCATATTTTCTCCCTTCATAAAAGAGGAAGAAGGAATCCTTTGGGAATTAATTGTTTAAAAATTTCTTTTCATCCTTATTTTTGAAATAAAGACGTTTTGGGATTTGTTGTTGTATTAATTATTTTTACCGTTACATTAATTTTTCTCCCTGATGTATTCATAGATCCTGATAATTTTTCTGTAGCAAATCCTATATCAACTCCTGCCCATATTCAACCGGAGTGATATTTTTTATTTGCTTACGCAATTCTTCGGTCTATTCCTACTAAATTAGGAGGGGTAGTAGCATTAGTATTTTCTATTGTAATTTTATTTATTATTGTTTTAATACAAGTTTCTAATTTTCTTTTATTAACGTGATTAGGAGCCATACCAGTAGAATTTCCATTTTTAATAATAAGAAAAATTTTTTCTTCCATGTATTTTATTTTTATAATTTTGTTATCTGTTGCTTTTTTTTCTTTGTTTGAACGAAAAATATTAAGAGTAATTCAATTTCGAAAAGGTCCAAATAAAGTAGGGTTAATAGGTTTTTTTCAACCTTTTTCTGATGCAATTAAATTATTATTTTACTATTTTGCACCAATAGTATTTTTTATTTTGTCAATTTTAATTTGAATTAGTATTCCCAGAAAGTTCATTTTCGTTATATTTCTCTACGGAATTCCCATTTATAGAATAATTTTTATAAGATGAATTTCTAATTCTAAATATTCCAAAATTGGCTCAATTCGTTCTGTAGCACAATCTATTTCTTATGAGATTATTTTGTCTTCATGTTTATTATTCTTGATAATAATAGTATATTCTTCTTCTATAAATTTATTATGACTTTTGTATCCTTGTTTTGCTGAAAGTAATCGTTCTCCATTTGATCTAACAGAAGGAGAAAGAGAGTTAGTATCGGGGATTTTTGTTGAATTGGGAGGAGTTTGATATATTTTAATTTTTTTAGGAGAAAACTTGTATTTGTTATTTTCTTCATTTTTAATATCTTTTAGAATAATAGTTTGAATCCGAGGAACTGTTCCTCGGATTCGCTATGATAAAATAATAGATTTGTGTTGAATTAGAATAATACCATCTTTTATTTCTATTTTTTTTTTAATTATTTTTAGTTGTACTAACTGAGTAATTATATGAGTAGGTATGGAAATTATGACTTTCTTTTTTATTTCCTTGTACTATTTTCTTATTCAGAGCATTTCATCAGCTTTAATATTTTTGTCATTTTTAATAACTTTGGGAATAATAATTAAATTGGGAATACCTCCATTCCATAGTTGAATATTTAAGATTTGTGAAAATATGGAGTGAGATATGTTTTTTTTATTTAATACTATTCAAAAGATTAGGCCTATGATTACAGTTATTTGGGAATATTCTATCCGTCGATTTATCTTGTTTAGTTCAATTTTGAATACAAATTGGATGTTAATATGTATAATAGCGAGAAAATTTGTGTTTTTGGAGTATTTAGTTTTTTATACAAGTATACTCTGTTTAATAACAATACTTTGTATTTTAACCATTTGTGGTTTACCTCCTTTTTTAGGTTTCTTTATCAAAGTAGAGCTCTTGGTTTTTATAAATATAATGAGCTGTTTTATTTCTATTATATTTGAATGTGGAATGGAAACATTTTTTAATTTTAATTCATTTTATTGCTTGCATTTTTTTTTAATTGGAGTTTTATTTTTAGTTTTTGATATAGAAATTATTATTTGTATTCCAATATTATATTGGAGAATTGTATTAATTGTTGGTTATTATTTAGAGTTAGCTATTGGAACTTTGAACAATTTATTGATTATATCTCAGTTGGATTTAGTTTCGTTTATGCAAGTATTCTCATTATCAATAATTGTAGATAAATACTCTTTGATTTTTATAATTATAGTTACAATAATCAGAACCATTGTAATAATTTATTCTATCTATTATATAATAAAAATGAAAAAAAAGTTCTTTTTATCGATATTTTTTTTTATTCTGTCGATAATAATCCTTTCATTTTCTGCTAATATTTTTTGATTGATAGTAGGGTGGGATGGTTTAGGTCTCTCTTCATTTATTCTTATTATATATTTTCAAAATTGAAATAGATTCAATAGATCTATAACTACATTTATATGTAATCGATTTGGTGACTTGTTTATACTTATTACTAAAAGTGCTCAAGTTCCCTTTTCTGTTTGACTCCCTTTAGCCATAGCAGCTCCTACACCTGTATCATCATTGGTTCATTCTTCTACATTGATTACAGCTGGAGTTTTTTTATGCATTTCATCTTTTACTTTTATCATATCTGGCCTGTCAGCAATATATGAATACGATTTAAAAAAAATTATTGCTCTATCAACTCTTTCTCATATAGCATTGATTTTTTTTTTTTTAAGTATAAGATTTGAGTCTTCTATGATTCATTTGATTACTCATGCTATCTTTAAATCTTCTTTGTTTATAAGAGCAGGAGTTTTAATTCATGATAACCAGGATATTCGGACAATTATTCCTATTTTTAGAATAATAGGAATTTTATTTTTATCAGGATTTTATTCTAAAGAGTTATATTTTATTGCTGTAGTTTTAACTTATTCTACACGTTTGTTATATATTTATGTTAGAAGAAGAATTTCGATTTTTTTTCTATTAAAATTATTGATTCTCATGATATTTTTTTTAATAATCATTAGTTTTTTAATATTTGGAGTTTTGTTTTTATCTTTAATATTTTTTTTGATGACATTAGGAGGATTGTTAATTTTATTTTCGTTTATTCCAATGTTGGAATCGTTGTTTTTAATATTAATTATATTTATAATATTATTTATTTTGGACATCGTCAGAACCAACTAGGATTAGATACCCTATTATTGGCGGCTTTCCGAATTAGAGAAATATGTTAGAATCTACGCATTTATAAACTCAGGTCAACGTGTAGTGATGTAGTATGAATTTAATTGTAAAAAAAATAATTTTCTTGAAAGTGTACAAATTGCCCGTCAATCGATAAGTCGAAACAAAGTTGATTTACTGGAAAGTGAATAATAATCTTACTAGACAAAGTTTATTAAAAACATGTCCTTTCCTGCCCCCTGAGCATAATAAATCGTCCTTTAATTAAGGTCTAGAATGAATGGTTTGATGAGGTTAAATTGTATCAATTGTTATAAATTTCTGTTAGTAAAAAAACTGACATTTTTCGAAGGGACGAGAAGACCCTTTTCTTGGGATGATTACCTAAGGGATAACAGCATAATATATTAATGTTTATGACCTCGATGTTGAATTAAAGAAAAAGATTTGATTTAGCCTGTTCGGCTATTAAATTTACATGATTTGAGTTTAGACCGACGTGAGTCAGGTCAGATTCTATCTTTCTGTACGAAAGGA
>Pc
TTTTCTACAAATCATAAAGATATTGGATTTTTATACTTATGCTCTGGAGTTTGGTTTGGACTTTTAGGCTTAAGGTTAAGGTTAATAATCCGGTTAGAACTTTCTAGAACAGGCTTGCTTGATAGACACCTATATAACGTATTTGTTACTTCTCACGCTTTTGTAATGATTTTTTTTATAGTTATGCCTGTAATAATAGGCGGTTTTGCAAATTGATTAGTTCCTTCAATATTAGGGTCTCCAGATATAGCATTTCCTCGTATAAATAATATGAGTTATTGACTTCTCACACCCTCTGGGATTTTGCTTATTAGTAGCTCATTTGTTCAAGTGGGTACTGGCTGGACTGTTTATCCCCCTGGCCAACCTTCTGTTTCAGTTGATTTAGCTATTTTAAGTCTTCATTTAGCAGGAGTGAGTTCGATTTTAGGATCAGTAAATTTTATTAGAACTATTTTTAACATAGTTCGACTGCCTTTATTTTGCTGGAGAGTGTTGGTAACAGCCTTTTTATTATTACTGTCACTTCCAGTTTTAGCTGGAGCTATTACAATGCTCTTAATAGACCGTAATTTCAATTGCTCATTTTTTGATCCTTTAGGGGGTGGTGATCCTGTTTTATACCAACATTTATTTTGATTTTTTGGACATCCTGAAGTTTATATTCTTATTCTTCCTGGATTTGGTCTTATCTCTCATATGGTGGTAGATTGTTGTAAGAAAGAAGTTTTTGGGTCATTAGGAATGATTTACGCAATATCCGCTATTGGGGCTTTAGGTTTTGTAGTTTGAGCACATCACATGTTTACAGTTGGATTAGATGTGGATAGACGGGCTTATTTTACTAGCGCTACTATAACAATTGCAATTCCAACGGGAGTGAAAGTCTTTAGGTGATTAGGCACTTTGTTTGGCCCAAAATTAAAAAGGAGAATTAGCTTGTTGTGATCTTTAGGATTTATTTTCCTTTTTACAATTGGAGGTTTAACAGGCATTGTTCTTTCTAACTCATCCGTAGATGTTTCACTACATGACACTTATTATGTAGTTGCTCACTTTCATTACGTTTTATCTATGGGTGCTGTATTTGCTATTTTTGGCGCTTGAAACCACTGATTCTCACTAGGGACTGGACTTAAACTTCGTAAGTCTTTTATAAATGTTCACTTTTGGTTAAGATTTGTGGGAGTGAATTTGACTTTCTTTCCTCAGCACTTTCTCGGGTTAGCTGGGATGCCTCGACGTTACTCAGACTATCCTGACGTTTACCTGAGGTGAAACAAAATTTCTTCAATAGGAAGGCTAATTACTACTTTGGGTGTTGTAATCTTTCTTTTAGCTCTTATAGAAAGGTTTTCTAATCAAAAAATTGTACCGCGTCTAATGGGTATACCAGCAAGAATGCACTCTCATTTTACTCTTACATTTCAAGATAGAAATTCTCCTTTAATAGTTTTTGTGTGTGATACTTATGACCTTGTGTCTATTGTTTGTGTGGGGGTGATCTCCTTAGTAATGTACGTGGCTGTTAGTTTCAATTACTATTTTATAGGTCTTGAAAGATTGGAGATTGTTTGAGTTATCTTACCCTCACTCTCTTTAGCAGGGTTAATTTTACCGTCACTTCATTGTTTATACTTAATAGACGAGGTTCTTCCCGCTATGAGATTAAAAGTGGTCGGACATCAGTGATTTTGGTCTTATGAGTACGGGGATTTTCGACTTTTGGAGGCTGATTTAAGCGTGTTTATCCCTTATTTGACTGAAGTGCGTGCTATTGTAACATCTGCCGATGTTATTCATTCTTGAGCAATTCCTATAATAGGAGTAAAAGTAGACGCTATTCCTGGGCGTTTAAACCATGCACTTATTTACTCATTTAAAATTGGCACATCTTATGGTCAGTGTTCTGAGATTTGTGGTGCTTATCACAGGTTTATGCCGATTAAAGTCACTACTCTTCCAAAACACCCATTTCATCTTGTTGATGTAAGACCTTGACCTATTTTTTTAAGATTTTCTCTTTTATTTTCAGCGTCCATAACAATTAGAATTGTTGTTTCATCTTTAATTGTTTCTTTTTGGTGACGAGACGTTACTCGAGAGGCTACTTTTCAGGGTAAACATACAATAGAAGTAATTGCTGGATTGCGTTTAGGAATGCTTATGTTTATTGCTTCAGAGGTAATGTTTTTCTTTTCGTTTTTTTATGCTCTGTTTTTTCTTTCTTTAAGGCCTGACGTGTCATTGGGATACCCTCCTGTGGGTGTTAGCCCTGTAGGCGTTTTAGGAGTTCCTCTTTTAAATTCTATTTTATTACTCTCTAGCGGTGTGTCTATTACTTGAGCTCATTATGAGCTTTTAAGGAATATTTCTTCTAGGCTTATCGGCTTATTAATCACTTTAATTTTAGGTCTAGTGTTTCTAATATTTCAGGCTGTTGAATATAAAACAAGCTCTTTTACTATGGCTGATAGAAGTTTTGGCTCAGTGTTTTTTCTAATAACCGGCTTCCACGGAGCACATGTTTGTGTGGGAGTTGTGTTTATTACAATTAGAACCATTCGGCTTTACTTAAATCACTATAATAATAATCATCACTTAGGGCTTGAGCTAGCTGCATGATACTGACACTTTGTCGACGTAGTGTGGTTATTTTTATACCTAACTCTTTACTGATCTTCTTTTGACCCTATTCTTTTTCCTTTCTTTATAATAATTTTAACCCTTAATACAATTTCACTTATGCCATTGGTGTTGCCTTGCACTTCGCATTTAAGAGTTAATTTAGGACTTTGTTTACCTTTATGGATAAGAGGGGTTGTTTACTCTTTAAAAAGCTCTTTTCTAGCTCATCTTCTTCCTTACGGGAGTCCAATTATACTAAGTCCGTTCTTAGTGGTAATCGAGTTGTTAAGAGTCTCGATTCGTCCTGTATCTCTAAGAGTTCGACTTCTAGCGAATATCACAGGAGGACATTTAATTATAAATCTTGCAGCGTATGTTTTAGCTGCTGAGCTATTTGTCTCATTTATTCAGTCTTACGTTTTAAGTAAACTGGTTTCAATTTACTGAGAATTGAAATTTTGGGTCTTATTAGGCTTGTTTCTTTCAATTCAGATTTTAAGAGGTCTTTTTCTGGCTTCTCATTATGAGGCTTCTACTTCGTTTTGAAGTGTTATTTTAATTGATTTTGATGTAAATAGAGGGTGGTTGATTCGTAGTTTTCATGCTAACGGCGCTTCTTTTTTCTTCATTCTTGTCTACGTTCATATTTGGCGTGGTTTATGATTTGGTTGTTTTACACAAAAATATGTTTGATTTTCAGGAATTTCTATTCTTCTTCTTATAATAGCAGCAGCTTTTATGGGGTATGTTCTTCCTTGAGGTCAAATATCTTTTTGAGGAGCGACTGTAATTACTAATCTTTTAAGTGCTATTCCTATTGTTGGAAGAGATTTGGTTATTTGAGTGTGAGGAGGGTTTTCAGTTAGACATCCTACTTTAGAGCGGCTGTTTACTCTTCACTTTCTTTTACCGTTTGTCTTATTGGGGTTTGTTATAGCTCACATTATTCTCCTCCACCAACACGGTTCTAGAAATCCTTTAGGATTGGATAGTGATAAAGTTTATTTTTATCCTTACTTTTATCTAAAAGATATTTTAGGAGGTTTTGTGTGTTTATTTTTATTTGTTTTGATTTGCATTTATTCGCCGGACTTCTTCATAGACCCGGATAATTTTGTTGAATCAAACCCGATAATTACACCTCCACATATTCAACCAGAGTGGTACTTTCTATTTGCATATGCAATTTTACGGAGTGTACCTAACAAGTTAGGAGGAGTTGTAGCTTTGCTTCTAAGAATTTTATCTCTGTCTTTATTAACTTATTCTTTTACGAGAGTTTTTGTTATGCTCTCATGACTTGGCTCTCTTCCTGCTGAGTATCCTTTTACTCTGCTAAGTCAAGTTGTAAGAGTAATTTATTTCATTCAAGTAATTTTAATTTGTGTTGCTTATTTCTCCTTGTTTGAACGTAAACTTCTTAGGTTAGAGCAAATCCGGCTTGGACCAAATAAAGTAGGACCAATTGGTATTCTTCAACCTTTAAGAGATGCTCCCAAATTATTATCCTTATTCATTATGCCGTTTATTACATTTATGTTAAGCGTTTCCTGATGGTACCCGCTCTATTTTCCACTTTTAATCCTTATTTTTATCTCAAGAGTAAGAGTTTATGCATTAATTTTTACAGGGTCACTGCCAAAATCAAAATATTCGGCTCTAGGAAGACTGCGTGCAATTACTCTTTCTATTTCTTTTGAATTAGTTTTTTCCACTGCTATGCTAAGTATGGCTGTAGTTTTTAATTCTTTTAGCATTAAATTTATACCTAATATTATCTCAATAATTGCTGAATGCGGACGAACTCCTTTTGATTTACCAGAAAGAGAGTCTGAATTAGTAAGAGGTTTTAACGTAGAGTACGGAGGTAGGCGTTATGTTTTACTTTATTTAAGAGAAAGATTGTTACTTACCATTTCATCTATTATTATAAGCATTTTATATTCTATTGTTATACGAGCTAGAGCTCCTCGCATTCGGTACGATAAATGCATAATATTCGGGTGAGAATTTTCAATTCCTATATTTATGAGAATTTATGTACTTTTCTCTGTGAGCTCAATGTCTTGGTGACCTGCTTGACTTGGTTTGGAGTTTAGCGTAATTTGGTTTTTCCCGCTTATAATATTTTCCCTTAGTTGCTTAAGGTCAATAGGTTTACTTCTTAGTTTAATGTCCTTTCTTTTTCTATCTATAAAAATAGGACTTCCTCCATTTCATAATTGATATTTAGATGTGGGAGATAGTTTGGATTCTTGAAGTTTTATAGTTCTTATAACAGCTTTTAAGGTTCCTTCTCTTGTTTTTTTAATATTTTCTTATTCCATGCGTCGCATGTTAATTTATTCTTCTATTTTAAATGTTGTTTGAAGCTTAGTTTCTTTATTTTACTCGCTATCTTTATTTTTAACTTTCTATTGTATTTATTTTAATAGATTTTGTGTGATTTTAGGTTTAAGGCTTGCTAATTTAGCAGGTATACCGCCTTTAAGAATATTTTTCATAAAGATAAAAATTCTTACTACTGCAAGATTAATCTCGGCTTTAGTTACTTTGGTTTATGAGTGCGGTGTAATGCCTTTTAGAATAAGAACTCTGTCTACACACATTCATTTTTATGTTGTAAGTGTGGTATTTCTTATTTTTGATGTAGAATTAGTAGCTACTTTGCCTGTTTCAATTTGACTTCTTATTCTCACCTTAGGGTTGCTTTTAGAACTTCATTATGGAAGTTTAGATTTATCACTTTTAATTCAAGTCTCTATCCCGCTTAGTCTGTCTTTCAGGGTAGAAATTATTATTGTACTGGATAATTTAAGCCTGACTTTTTTGCTTATAGTATTAACAATTAGGTCGCTTGTTATAGCTTATAGAAACTATTATATAGCAAATCTTGGCGGTGATTTTTACGTTTCCATGGTCTTATTTATTGTAAGAATATTACTTCTATCTCTTAGAGGCTCAATGTTCTGATCTTTTATTGGGTGGGACGGTTTAGGAATAATAAGTTTAGTTTTAATTTTATTTAATAAAAGATGGAGTTCTCAAAAATCGGGAGTGATTACTTTCCTAATGAACCGATTAGGTGATTCTTTTATAATTATTTCAAAAAGAGCTCAATTTCCATTTTCTAGCTGATTGCCGGAAGCTATGGCAGCCCCTACTCCCGTGAGTAGGTTAGTTCATTCTTCAACATTAGTAACTGCTGGTATTTATGTTTTAGCTTCTTCTATTTCTATTATTATTTCGGGTGTTTCAGCTCTCTGAAGGAGAGATTTAAAGAAAGTTGTAGCTTATTCAACTCTTTCTCACATTAGCTTAATGCTTTTTTACTTATCTGAAAGGGTGGAAGGAGCTTTAATCCACATGTTGACGCACTCTGTGTTTAAAAGGCTGTTATTTATAACTTTAGGAAGATCAATTTATAGCTGACAAGATAGACGTTATGTTTTTTCTTGCCTTTCAATGGCCGGACTGCCGTTTCTTTCGGGAGGTTATTCAAAAGAGGTGTTTCTTACAGCTGTAATTTTCACTTATTCGTTTCGCATTATTTACTTAAAACTGAGGCAAATGCTTAACGTTCTATGAATTTCCTCAAGTATAATACTCCTGAAGCTTTTTTCTCTAGCTATAACTGTTTTTACAGTCGGACTGCTTTGGTCTTGGTTGCTTTTATGGTTAGGGATTTTGGGTGGTTTAATTGTCTCACTTTCTATGGCTTTTATTGTAACGAAGGTTTATACAGCTGTGGTTATTCTTTTAATTTACATTTTAATGCTTGTTATAGAAGTTGACTAGGATTAGATACCCTATTATTGGCGGCTGTTCTCACCAGAGTCGTATGTGAAACTGCGCGAATAACTCATCTCAAGTCAAGACGCCGTTAAGAGGCTTTAATTTGGAAGTAAAATAGGGTTTCTTATTTGAAGTGTACATATCGCCCGTCATTCGACAAGTCGTAACAAAGTTGATTTACTGGAAAGTGAAAAATAATCTTACTAGGCAAAGTTTAATAAAAACATTTCCTCTTCTGCTCGGTGAGCGTAATCACTTGTCTTTTAATTGAAGACTAGAATGAACGGCTTAACCAAGCTAATTTGTCTCTTTTTAACCTTAAAGATTTAAGTTAAAACGCTTAAATTATTTAGAGGGACGAGAAGACCCTTTATTTGGGATGATTACCTCAGGGATAACAGCGCAATGTATAGAAGTTTGCGACCTCGATGTTGAATTGAGAGAAGAGTACTTAATAGGACTGTTCGTCTTTTAATCTCACATGATTTGAGTTTAGACCGACGTGAGTCAGGTCAGATTCTATCTTCTTGTACGAAAGGA
>Ph
TTTTCTACAAATCATAAAGATATTGGATTTTTATACTTATGCTCTGGAGTTTGGTTTGGACTTTTAGGCTTAAGGTTAAGGTTAATAATCCGGTTAGAACTTTCTAGAACAGGCTTGCTTGATAGACACCTATATAACGTATTTGTTACTTCTCACGCTTTTGTAATGATTTTTTTTATAGTTATGCCTGTAATAATAGGCGGTTTTGCAAATTGATTAGTTCCTTCAATATTAGGGTCTCCAGATATAGCATTTCCTCGTATAAATAATATGAGTTATTGACTTCTCACACCCTCTGGGATTTTGCTTATTAGTAGCTCATTTGTTCAAGTGGGTACTGGCTGGACTGTTTATCCCCCTGGCCAACCTTCTGTTTCAGTTGATTTAGCTATTTTAAGTCTTCATTTAGCAGGAGTGAGTTCGATTTTAGGATCAGTAAATTTTATTAGAACTATTTTTAACATAGTTCGACTGCCTTTATTTTGCTGGAGAGTGTTGGTAACAGCCTTTTTATTATTACTGTCACTTCCAGTTTTAGCTGGAGCTATTACAATGCTCTTAATAGACCGTAATTTCAATTGCTCATTTTTTGATCCTTTAGGGGGTGGTGATCCTGTTTTATACCAACATTTATTTTGATTTTTTGGACATCCTGAAGTTTATATTCTTATTCTTCCTGGATTTGGTCTTATCTCTCATATGGTGGTAGATTGTTGTAAGAAAGAAGTTTTTGGGTCATTAGGAATGATTTACGCAATATCCGCTATTGGGGCTTTAGGTTTTGTAGTTTGAGCACATCACATGTTTACAGTTGGATTAGATGTGGATAGACGGGCTTATTTTACTAGCGCTACTATAACAATTGCAATTCCAACGGGAGTGAAAGTCTTTAGGTGATTAGGCACTTTGTTTGGCCCAAAATTAAAAAGGAGAATTAGCTTGTTATGATCTTTAGGATTTATTTTCCTTTTTACAATTGGAGGTTTAACAGGCATTGTTCTTTCTAACTCATCCGTAGATGTTTCACTACATGACACTTATTATGTAGTTGCTCACTTTCATTACGTTTTATCTATGGGTGCTGTATTTGCTATTTTTGGCGCTTGAAACCACTGATTCTCACTAGGGACTGGACTTAAACTTCGTAAGTCTTTTATAAATGTTCACTTTTGGTTAAGATTTGTGGGAGTGAATTTGACTTTCTTTCCTCAGCACTTTCTCGGGTTAGCTGGGATGCCTCGACGTTACTCAGACTATCCTGACGTTTACCTGAGGTGAAACAAAATTTCTTCAATAGGAAGGCTAATTACTACTTTGGGTGTTGTAATCTTTCTTTTAGCTCTTATAGAAAGGTTTTCTAATCAAAAAATTGTACCGCGTCTAATGGGTATACCAGCAAGAATGCACTCTCATTTTACTCTTACATTTCAAGATAGAAATTCTCCTTTAATAGTTTTTGTGTGTGATACTTATGACCTTGTGTCTATTGTTTGTGTGGGGGTGATCTCCTTAGTAATGTACGTGGCTGTTAGTTTCAATTACTATTTTATAGGTCTTGAAAGATTGGAGATTGTTTGAGTTATCTTACCCTCACTCTCTTTAGCAGGGTTAATTTTACCGTCACTTCATTGTTTATACTTAATAGACGAGGTTCTTCCCGCTATGAGATTAAAAGTGGTCGGACATCAGTGATTTTGGTCTTATGAGTACGGGGATTTTCGACTTTTGGAGGCTGATTTAAGCGTGTTTATCCCTTATTTGACTGAAGTGCGTGCTATTGTAACATCTGCCGATGTTATTCATTCTTGAGCAATTCCTATAATAGGAGTAAAAGTAGACGCTATTCCTGGGCGTTTAAACCATGCGCTTATTTACTCATTTAAAATTGGCACATCTTATGGTCAGTGTTCTGAGATTTGTGGTGCTTATCACAGGTTTATGCCGATTAAAGTCACTACTCTTCCAAAACACCCATTTCATCTTGTTGATGTAAGACCTTGACCTATTTTTTTAAGATTTTCTCTTTTATTTTCAGCGTCCATAACAATTAGAATTGTTGTTTCATCTTTAATTGTTTCTTTTTGGTGACGAGACGTTACTCGAGAGGCTACTTTTCAGGGTAAACATACAATAGAAGTAATTGCTGGATTGCGTTTAGGAATGCTTATGTTTATTGCTTCAGAGGTAATGTTTTTCTTTTCGTTTTTTTATGCTCTGTTTTTTCTTTCTTTAAGGCCTGACGTGTCATTGGGATACCCTCCTGTGGGTGTTAGCCCTGTAGGCGTTTTAGGAGTTCCTCTTTTAAATTCTATTTTATTACTCTCTAGCGGTGTGTCTATTACTTGAGCTCATTATGAGCTTTTAAGGAATATTTCTTCTAGGCTTATCGGCTTATTAATCACTTTAATTTTAGGTCTAGTGTTTCTAACATTTCAGGCTGTTGAATATAAAACAAGCTCTTTTACTATGGCTGATAGAAGTTTTGGCTCAGTGTTTTTTCTAATAACCGGCTTCCACGGAGCACATGTTTGTGTGGGAGTTGTGTTTATTACAATTAGAACCATTCGGCTTTACTTAAATCACTATAATAATAATCATCACTTAGGGCTTGAGCTAGCTGCATGATACTGACACTTTGTCGACGTAGTGTGGTTATTTTTATACCTAACTCTTTACTGATCTTCTTTTGACCCTATTCTTTTTCCTTTCTTTATAATAATTTTAACCCTTAATACAATTTCACTTATGCCATTGGTGTTGCCTTGCACTTCGCATTTAAGAGTTAATTTAGGACTTTGTTTACCTTTATGGATAAGAGGGGTTGTTTACTCTTTAAAAAGCTCTTTTCTAGCTCATCTTCTTCCTTACGGGAGTCCAACCATACTAAGTCCGTTCTTAGTGGTAATCGAGTTGTTAAGAGTCTCGATTCGTCCTGTATCTCTAAGAGTTCGACTTCTAGCGAATATTACAGGAGGACATTTAATTATAAATCTTGCAGCGTATGTTTTAGCTGCTGAGCTATTTGTCTCATTTATTCAGTCTTACGTTTTAAGTAAACTGGTTTCAATTTACTGAGAATTGAAATTTTGGGTCTTATTAGGCTTGTTTCTTTCAATTCAGATTTTAAGAGGTCTTTTTCTGGCTTCTCATTATGAGGCTTCTACTTCGTTTTGAAGTGTTATTTTAATTGATTTTGATGTAAATAGAGGGTGGTTGATTCGTAGTTTTCATGCTAACGGCGCTTCTTTTTTCTTCATTCTTGTCTACGTTCATATTTGGCGTGGTTTATGATTTGGTTGTTTTACACAAAAATATGTTTGATTTTCAGGAATTTCTATTCTTCTTCTTATAATAGCAGCAGCTTTTATGGGGTATGTTCTTCCTTGAGGTCAAATATCTTTTTGAGGAGCGACTGTAATTACTAATCTTTTAAGTGCTATTCCTATTGTTGGAAGAGATTTGGTTATTTGAGTGTGAGGAGGGTTTTCAGTTAGACATCCTACTTTAGAGCGGCTGTTTACTCTTCACTTTCTTTTACCGTTTGTCTTATTGGGGTTTGTTATAGCTCACATTATTCTCCTCCACCAACACGGTTCTAGAAATCCTTTAGGATTGGATAGTGATAAAGTTTATTTTTATCCTTACTTTTATCTAAAAGATATTTTAGGAGGTTTTGTGTGTTTATTTTTATTTGTTTTGATTTGCATTTATTCGCCGGACTTCTTCATGGACCCGGATAATTTTGTTGAATCAAACCCGATAATTACACCTCCACACATCCAGCCAGAGTGGTACTTTCTATTTGCATATGCAATTTTACGGAGTGTACCTAACAAGTTAGGAGGAGTTGTAGCTTTGCTTCTAAGAATTTTATCTCTGTCTTTTTTAACTTATTCTTTTACGAGAGTTTTTGTTATGCTCTCATGACTTGGCTCTCTTCCTGCTGAGTATCCTTTTACTCTGCTAAGTCAAGTTGTAAGAGTAATTTATTTCATTCAAGTAATTTTAATTTGTGTTGCTTATTTCTCCTTGTTTGAACGTAAACTTCTTAGATTAGAGCAAATCCGGCTTGGACCAAATAAAGTAGGACCAATTGGTATTCTTCAACCTTTAAGAGATGCTCCCAAATTATTATCCTTATTCATTATGCCGTTTATTACATTTATGTTAAGCGTTTCCTGATGGTACCCGCTCTATTTTCCACTTTTAATCCTTATTTTTATCTCAAGAGTAAGAGTTTATGCATTAATTTTTACAGGGTCACTGCCAAAATCAAAATATTCGGCTCTAGGAAGACTGCGTGCAATTACTCTTTCTATTTCTTTTGAATTAGTTTTTTCCACTGCTATGCTAAGTATGGCTGTAGTTTTTAATTCTTTTAGCATTAAATTTATACCTAATATTATCTCAATAATTGCTGAATGCGGACGAACTCCTTTTGATTTACCAGAAAGAGAGTCTGAATTAGTAAGAGGTTTTAACGTAGAGTACGGAGGTAGGCGTTATGTTTTACTTTATTTAAGAGAAAGATTGTTACTTACCATTTCATCTATTATTATAAGCATTTTATTTTCTATTGTTATACGAGCTAGAAACCCTCGCATTCGGTACGATAAATGCATAATATTCGGGTGAGAATTTTCAATTCCTATATTTATGAGAATTTATGTACTTTTCTCTGTGAGCTCAATGTCTTGGTGACCTGCTTGACTTGGTTTGGAGTTTAGCGTAATTTGGTTTTTCCCGCTTATAATATTTTCCCTTAGTTGCTTAAGGTCAATAGGTTTACTTCTTAGTTTAATGTCCTTTCTTTTTCTATCTATAAAAATAGGACTTCCTCCATTTCATAATTGATATTTAGATGTGGGAGATAGTTTGGATTCTTGAAGTTTTATAGTTCTTATAACAGCTTTTAAGGTTCCTTCTCTTGTTTTTTTAATATTTTCTTATTCCATGCGTCGCATGTTAATTTATTCTTCTATTTTAAATGTTGTTTGAAGCTTAGTTTCTTTATTTTACTCGCTATCTTTATTTTTAACTTTCTATTGTATTTATTTTAATAGTTTTTGTGTGATTTTAGGTTTAAGGCTTGCTAATTTAGCAGGTATACCACCTTTAAGAATATTTTTCATAAAGATAAAAATTCTTACTACTGCAAGATTAATCTCGGCTTTAGTTACTTTGGTTTATGAGTGCGGTGTAATGCCTTTTAGAATAAGAACTCTGTCTACACACATTCATTTTTATGTTGTAAGTGTGGTATTTCTTATTTTTGATGTAGAATTAGTAGCTACTTTGCCTGTTTCAATTTGACTTCTTATTCTCACCTTAGGGTTGCTTTTAGAACTTCATTATGGAAGTTTAGATTTATCACTTTTAATTCAAGTCTCTATCCCGCTTAGTCTGTCTTTCAGGGTGGAAATTATTATTGTACTGGATAATTTAAGCCTGACTTTTTTGCTTATAGTATTAACAATTAGGTCGCTTGTTATAGCTTATAGAAACAATTATATAGCAAATCTTGGCGGTGATTTTTACGTTTCCATGGTCTTATTTATTGTAAGAATATTACTTCTATCTCTTAGAGGCTCAATGTTCTGATCTTTTATTGGGTGGGACGGTTTAGGAATAATAAGTTTAGTTTTAATTTTATTTAATAAAAGATGGAGTTCTCAAAAATCGGGAGTGATTACTTTCCTAATGAACCGATTAGGTGATTCTTTTATAATTATTTCAAAAAGAGCTCAATTTCCATTTTCTAGCTGATTGCCGGAAGCTATGGCAGCCCCTACTCCCGTGAGTAGGTTAGTTCATTCTTCAACATTAGTAACTGCTGGTATTTATGTTTTAGCTTCTTCTATTTCTATTATTATTTCGGGTGTTTCAGCTCTCTGAAGGAGAGATTTAAAGAAAGTTGTAGCTTATTCAACTCTTTCTCACATTAGCTTAATGCTTTTTTACTTATCTGAAAGGGTGGAAGGAGCTTTAATCCACATGTTGACGCACTCTGTGTTTAAAAGGCTGTTATTTATAACTTTAGGAAGATCAATTTATAGCTGACAAGATAGACGTTATGTTTTTTCTTGCCTTTCAATGGCCGGACTGCCGTTTCTTTCGGGAGGTTATTCAAAAGAGGTGTTTCTTACAGCTGTAATTTTCACTTATTCGTTTCGCATTATTTACTTAAAACTGAGGCAAATGCTTAACGTTCTATGAATTTCCTCAAGTATAATACTCCTGAAGCTTTTTTCTCTAGCTATAACTGTTTTTACAGTCGGACTGCTTTGGTCTTGGTTGCTTTTATGGTTAGGGATTTTGGGTGGTTTAATTGTCTCACTTTCTATGGCTTTTATTGTAACGAAGGTTTATACAGCTGTGGTTATTCTTTTAATTTACATTTTAATGCTTGTCATAGAAGTTGACTAGGATTAGATACCCTATTATTGGCGGCTGTTCTCACCAGAGTCGTATGTGAAACTGCGCGAATAACTCATCTCAAGTCAAGACGCCGTTAAGAGGCTTTAATTTGGAAGTAAAATAGGGTTTCTTATTTGAAGTGTACATATCGCCCGTCATTCGACAAGTCGTAACAAAGTTGATTTACTGGAAAGTGAAAAATAATCTTACTAGGCAAAGTTTAATAAAAACATTTCCTCTTCTGCTCGGTGAGCGTAATCACTTGTCTTTTAATTGAAGACTAGAATGAACGGCTTAACCAAGCTAATTTGTCTCTTTTTAACCTTAAAGATTTAAGTTAAAACGCTTAAATTATTTAGAGGGACGAGAAGACCCTTTATTTGGGATGATTACCTCAGGGATAACAGCGCAATGTACAGAAGTTTGCGACCTCGATGTTGAATTGAGAGAAGAGTACTTAATAGGACTGTTCGTCTTTTAATCTCACATGATTTGAGTTTAGACCGACGTGAGTCAGGTCAGATTCTATCTTCTTGTACGAAAGGA
>Pp
TTTTCTACTAATCACAAGGATATTGGACTTTTGTATCTGCTTTCTGGAATTTGATTTGGTTTAGTTGGCTTGTCAATGAGTCTAATTGTGCGTGTAGAACTTTCATCAACCAGGTCATGAAATAGACATACTTATAACGTGTTTGTTACATCTCACGCTTTTGTAATGATTTTTTTTATGGTTATGCCTGTTATGATAGGAGGTTTTGCTAACTGGCTAGTTCCTTTATTTTTAGGTGCTCCTGACATGGCTTTCCCCCGGATGAACAATATAAGCTATTGGCTGATTATACCCTCTGGGGTTCTGTTAATTGCGAGTTCAATAATCCAAACAGGTACTGGCTGGACTATTTATCCTCCGGGCCAACCTTCTTTATCAGTGGATTTTACCATCTTTAGCCTCCATTTAGCTGGAGTAAGTTCTATTTTAGGCTCAGTAAACTTTATTAGGACAATTTTAAATATATACCGGTTACCTTTGTTCTGCTGGTCTGTCTTAATCACGGCCTTTTTGCTTCTACTCTCTTTACCTGTACTTGCGGGTGCTATCACTATGCTACTATTAGATCGGAATTTTAATTGTTCCTTTTTTGACCCTCTAGGTGGAGGTGATCCTGTTCTTTACCAGCATCTTTTTTGGTTTTTTGGTCATCCTGAGGTTTATATCTTGATCTTACCTGGGTTTGGATTGATCTCTCATATAGTTGTTGACTTGAGAAAGAAAGAAGTCTTTGGTTCATTAGGAATAATCTACGCTATAGTATCGATTGGTGTTCTAGGGTTTGTTGTTTGAGCCCACCACATGTTCACTGTTGGTCTAGATGTAGATAGACGTGCTTACTTCACTAGAGCTACTATGACCATTGCTATTCCAACGGGAGTAAAAGTCTTTAGCTGATTAGGTACTCTATTTGGCCCTAAACTTCACTTAAGAGTGAGGTTGCAGTGGTCTCTGGGATTCATCTTTTTATTTACTGTCGGGGGCCTGACAGGGATTATTCTATCTAACTCGTCAGTTGACGTTCTTCTTCACGATACCTACTATGTTGTAGCTCATTTCCACTATGTATTGTCTATGGGTGCAGTGTTTGCTATCTTTGGTGCGTGGAACCATTGGTTTTCTTCTTTAAGAGGCTGCTACCTTAACCCTAAAGTTATATCCACTCATTTTTGAGTAAGGTTTATCGGGGTAAATTTAACCTTTTTCCCTCAGCATTTCCTCGGTCTCAGGGGGATACCTCGACGTTACTCAGATTACCCGGATGCTTTCTACGGGTGGAATAAAATCTCCTCACTAGGAAGTATACTAACTTTTGTAGGAGTGCTACTATTTCTCTATGCTTCGTTTGACAGAGTTGCTAGAAATAAAGTACTGGTGGGTCTTGTTGGTAAGCCGTCAGGGTTCCATACATTTACCACTAGATTACATCAGGATGGTAGATCTCCAGTTATAGCGTTTGTTTCTAATACTTACGACCTTGTTTGTGTTGTTTGTGTCGGTGTTATCGCTTTAGTGGCTTATGTCTCTCTATTCTTTAATTATTACTTTGTAGGCCTTGAGAGGTTAGAAACTATCTGGGTAATTTTACCGTCTTTAGCGCTAGCCTCTTTGGTCTTACCTTCTTTGCACTGTTTATATTTGATGGATGAAATCTACCCTTCAGTTACCCTTAAGGTTATCGGCCACCAGTGGTATTGGTCCTATGAGTACGGAGACTTTCGTCTTTTAGAGTCTGATTGCAGGGTGTATATTCCTTCTAGAACAGAAATTCGTGCTATCATTACTTCTTCGGATGTCATTCATTCTTGGGCTATTCCTAGACTAAGGGTTAAGATAGATGCTGTCCCTGGACGGCTAAACCATTCTGTCATTTACTCTCATAAACTTGGGAGTCTGTATGGTCAATGCTCTGAGATGTGTGGGGCTTACCACAGGTTCATACCAATTTCTGTCAAGACTGTTCCTAAGCACCCATTTCACCTGGTTGATTTTAGCCCTTGGCCTTTATATTTGAGTCTATCCTCTTTATGTTTTGCAGTGGCTGTTTTTTCTGTAATTGTGTTTGTGCTTGTGCTTTCTTTGTGGTGACGTGATGTAATTCGTGAATCAACTTTTCAAGGTAAACATACTATCGAGGTTAAGCGGGGTATCCGTTTAGGAATAATTTTGTTTATTATGTCTGAGGTAATGTTCTTCTTCTCGTTTTTCTATGGTCTTTTCTTTCTAGCTCTTAACCCAGATGTAACTTTAGGTTTTCCTCCGGTGGGTCTAGCGTCAATAGGGCTACTTGGTGTGCCTCTGTTAAACTCGTTTTTACTCTTATCAAGTGGGGTCAGGGTAACTTGATCTCACTACGAGATTCTCCGGGATGTACCAAAGTCTTTACTGGCGTTGGCTATGACTCTAGCTCTAGGTACTGTGTTTTTAGCCTTTCAGTATCTGGAGTACAAACTTAGGAGGTTTAGGATCTCTGATAGTGCTTATGGGTCTATCTTTTACCTTATAACTGGCTTTCATGGGTTTCACGTTATGGTGGGAGTGGTATTCATTTTAGTAATAACAGTTCGTTTAGCTAAGGGTCATTTGAACTCAAGACATCATACAGGGTTTGAGCTATCAGCCTGATACTGACATTTCGTGGATGTAGTATGGTTACTCTTATTTGTGTCACTTTACTGATCTATATTTGATCCTGCAACCTTAGTCTGTTTTTATTGTGTATTGAGCATAAATGTTATCTCGTTAATTCCTTTTACTTTACCTTTTACCTCTCATATTTCTGTTAATTTGGGGATATGTTTGACTCTGTGGTTAAGTGGCTTACTTTACTCTTTTGGAAGTTCGTCTTTGGCTCATTATTTACCTTTGGGGAGTCCAATGGTTCTGGGTCCGTTCCTAGTTCTAATTGAGGTAGCCAGGGTTCTTATTCGGCCAATTAGGCTAAGAGTGCGGCTGATGGCTAACATTTTAGGTGGCCATATTATTATGAGTCTACTAACATATTCTGTTTGTGTAGAGATGTTTGTAGCTACTGTACAGGCTTATGTACTCAGAAAGCTCTTAAGAATCTACTGAGAGTGAAATTTTGGTTCTCTTTTGGGTTGTTTTTTAGTTGTTCAAGTGTTTACTGGATTTTTGTTGTCTACTCATTATGAGGCTTCTTTGTCATTTGAAAGGGTACTCTTGATCGAGTTTGATGCTTTAGAAGGGTGATTAGTTCGTAGCTTACATGCTAACGGAGCTTCTTGATTTTTTATTCTGGCTTATTTCCATATTTGACGCAGTCTCTGGTTTGGTTGTTTCTCTCAAAAGCTCGTTTGAGTGTCAGGTATCCTAATTTTATTGCTTATAATGGCTATCTCTTTTTTGGGTTATGTCCTTCCTTGGGGGCAGATGTCGTTTTGAGGGGCTACTGTTATCACAAATCTTTTCAGGGCTCTACCTTTTGTAGGCTCAGAGTTGGTTACCTGGATTTGAGGTGGATTCTCAGTGGGGTCGCCCACGCTAGAGCGATTTTTTAGTTCCCATTTTATGCTAAGAATGGTTTTGCTGTGCTTTGTTATTTTCCACATTACTTTTCTTCATGAGAATGGCTCTAGAAACCCTTTAGGGTTGCAATCAGACAAGGTGTATTTTTATCCTTACTTTATGCTTAAGGATTTGCTTGGAGGCTTAGTTGCGATGACTATCTACTTCTCTCTAGGGCTTTATTCGCCTGACCTATTTATGGATCCTGATAATTTTATAGAGGCTAACCCTTTAGTGACTCCTCCGCATATTCAGCCAGAGTGATATTTCCTCTTTGCTTATGCCATTTTACGGGCTGTGCCTAGAAAGCTTGGCGGGGTAGTTGCTTTAGTAATGAGCATTGTATCTTTGGTAGTTCTAGTTTACTCTCTGGTAGTTAGAGTGCTTATTCTCTCTTGACTAGGAGCTATACCTGCTGAAGTGCCATTTGTAAAGGTTAGACAAGTTGCAAGGGTAATTTACTTTACTCTAATCTTAATGGTTTGTGTAGCTTATTTCTCCTTATTCGAGCGAAAGATACTAGGTCTAACTCAGCTCCGGCTAGGACCAAATAAAGTAGGCCCTACAGGTGTTCTTCAACCATTAAGTGATGCTCCTAAGCTTCTAACTTACGCATTTGTTACTTTTCTCTCTTTTTTACTTTCTTTAACTTATTGATTTAGTATTCCGATTAAGGGTATCTGGATTATTATCGGCTTGAGCCTGGTTGTTTATGGTCCTGTTTCTTGTGGTTGATTCTCGCACTCTAAGTTTTCAGTCTTAGGTAGAACCCGTGCTATCGCTCAGTGTATTTCGTTTGAACTTGTCCTTTCAGTTATCTTACTTTCGGTATTTAGGTTTTCATCCTGTACTTCCGTTCTAGGAATTCCTAACTTACTGACAGCCCCGGCTGAAAGAGGTCGTAGCCCATTTGATTTACCTGAAGGTGAAAGGGAATTGGTAAGAGGGTTTAATGTGGAGTACGGAGGTGTCCGGTACATTTTAATTTATCTGAGAGAAAGTGTGACTCTTATGGTATCTTGTATGATTATGAACAGTTTATTTAGTATCCTTCTACGATCTAGATTACCTCGGATGCGGTTTGACCATTGTATAGCGCTAGGGTGAGTAACTTTATTATCTTCTTATGCTTTAGCTATTATTTTGCTGTCACTATCTTCTTTGACATGATGGTGTGCTTGGTTGAGAATAGAATTCAGGTTAGTGTGACTTTACCCCATTCTATTTTTCTTGTTTCAGTCTGTTAGTTCAGTCCTGTTGTTTTTGTGCTTTATTTCATTGTTTCTTCTTTTGCTTAAAATAGGGTTTCCTCCCTTTCATAGTTGGTACCTTGAGCTATGTGATTCTGTCAGTTCGACTGGGTTTATCCTTATTAACACTGTTGTTAAACTTCCTCCTCTCTGGCTACTTATGAGGTCTTTCTCATACCGACGAATAATAATTTACTCTTCGTTTGTTAATTACGTGTGAGGATTAGCATCAATAGGATTGAGTGTAAGAGCATTCGTGACATTTTTTCTGAATTACTTTATCCCATTCTTGACGGTTTTTATAGCTTCTTGGCTAAGGCTATCAGGTCTTCCACCTTTTGGGTTGTTTTTTGCAAAGGCTCTTGTAACATTATGTCTAGCGTTTGTGTCTGCGTTTTTATCAGTTACTTTTGAGTGCGGTGTTATGCCTTATTCTACTTCGTACTCACCATTTTATGTCCAATTTTACTGCATAAGAGTTATTTTTTTGGTATTTGATGTAGAAATTGTTATCTTATTGCCTATAGTATTTTGGTTGCTACTTTTATTTATGGGATTGTTAATTGAAATCGGCTACGGGTCTTTAGAGTTGGGCCTATGCCTCCAGTACTCGATAGTGATATCTTTTAGCCTTCTATTAGATATAGTATTTATTTTTGATCGGGTATCTGTCATGTTTTTAATGATGGTGTTAGTCGTTAGGGCAGTGGTGATAGTTTTTGGTAGATTCTATATGACTTTACATGGTGTTGCTTTTACATTTAGGATATTGATTTTCATCGCCAGGATGGTTATTTTATCTGTCACAGGATCTTTGTTTTGGTTATTTTTAGGGTGAGACGGTTTGGGCTTATCTAGGTTCATTTTAATTATTTTTAACAAGAATTGATCTTCCTCTAAATCAGGGTTAATTACTTTTTTAATAAACCGGTTAGGGGATGTGTTGATAATCGTATCAAAGAGAGCTCAGTTTCCTCTTTTAAGATGGTTACCCGAGGCTATAGCAGCTCCTACCCCTGTAAGAAGGCTGGTTCACTCTTCAACTCTGGTTACTGCAGGCATTTATACACTAGTTTCTTTTTTTTCGTTAGTTGTATCAGGGCTTTCTGCTCTTGTTTCAACGGACTTAAAGAAGGTAGTAGCATATTCTACCCTCTCTCACATTAGCCTTATAATTCACTATCTCTCAGAGTGTATTGACGCTTGTATACTTCATATAGTTATGCACGCAATCTTTAAGAGTCTTTTGTTTATGTCAGTAGGTAGGGTGATTTTCATAAGACAGGATACCCGGTGCCTAGTTTCTTTAATTTCGATAGCAGGGCTACCTTATTTAAGAGGTGGATTCTCTAAAGAGGTTTTTCTGGTTTCTGTATTCTTAACTTATTCTGTGCGAATTATGTGGATCAGTCTAGGTGTGTACCTCAATATGATGTGAGCAGTCTGAACTCTAATGATTATTATGTTATTGGATATAGCGTTTATGGGGGTGATTATTAAAGTTCTTTGGCCTTGACTTTTACTCCTGCTGGGTGTCGTCGGAGGTTTAATCGTAGTGATTTCTGTTATTCTGGTTGTTATGTACCCTGAGGGGGTGTTAGTACTGCTAATTGGGCTACTTTTAATACTTGTCATAGAGGTCGACTAGGATTAGATACCCTATTATTGGCGGCTATCCCTATCGGAGTCGTATGGGAAGCTGCACGAAAGACTTTAGTCAAGTCAAGGTGTAGTCAAGGTGCTTAAATTCGACAGTAAGGTGACTTTATTCATCTGAAGTGTACAAATCGCCCGTCATTCGACAAGTCGTAACAAAGTTGGTTTACCGGAAGGTGCAACTGAATCTAATTAGGCAACGTCTAGTAAAAACATTTCCTAACCTGCTCAGTGAGCATAATCAATTGTCTCTTAATTGGAGTCTAGGATGAACGGTCTAACGTAACCCTGTTGTCTCTCTTTAATTACATAATTCTAAGTTAAAATGCTTAGATGTAAAGATTGGACGAAAAGACCCTTTACCTGGGATGATTACCTTAGGGCTAACAGCGTGATAAATGGTGGTTTACGACCTCGATGTTGAATTGGGAGAAGAATATGGAATGAGACTGTTCGTTTCTTAATCCCACATGATTTGAGTTTAGACCGACGTGAGTCAGGTCAGATTCTATCCATCAGTACGAAAGGA
>Hs
CTTTCAACTAACCATAAGGATATTGGTGTTCTGTATTTGATTTTAGGTGTTTGAGCAGGTTTGTTAGGGACAAGAATAAGGTTGTTGATTCGCGTTGAGTTGGGTAGAGTGAATAGATTAAGTGGACATGTTTATAATGTATTTGTTACAGCTCATGCGTTTTTGATAATTTTCTTCATAATTATGCCAGTAATAATTGGAGGTTTCGGAAATTGGTTAGTACCAACTATGTTGGGGGCTCCTGATATGGCATTTCCTCGAATAAATAATATAAGATTTTGGCTATTACCACCATCACTTTTTTTATTAATCTCAAGATTGATTGTTGGAGTTGGTACTGGCTGAACGGTATACCCCCCAGGACAGCCCAGAAGGTCTGTAGATTTAACTATTTTTAGACTACATTTAGCGGGTTTAAGTTCCATTATGGGTGCTATTAATTTTATTTGTACTATTGTAAACATGGAACTATTACCTCTGTTTTGTTGGTCAGTTTTAATTACTGCTGTCCTACTGTTACTTTCTTTGCCGGTTTTAGCGGGTGGGATTACTATATTGTTGATAGATCGTAATATAAATTGTTCGTTTTTTGACCCTTTGGGTGGGGGTGATCCTGTGTTGTACCAACACCTATTCTGGTTTTTTGGCCATCCTGAGGTTTATATTCTCATTTTACCTGGTTTTGGATTGATTTCACATATAATCATGGAGGAGAGAAAAAAAGAGGTTTTTGGAACGTTGGGAATAATTTATGCTATGGTCGCTATTGGATTATTGGGGTTCATTGTATGAGCACACCGTATGTTTACAGTAGGGATGGATGTAGACAGTCGGGCATATTTTACCAGAGCAACTATGGTTATTGCCATTCCCACAGGAGTAAAAGTGTTTAGCTGGTTGGCAACTCTCTTTGGAGGTAAGCTTGTTATGTCAGTAACACTATTGTGATGTTTAGGGTTTATCTTTTTATTTACTGTTGGTGGTTTAACAGGTTTAGTTTTAGCTAATTCTTCAGTTGATGTAGTATTACACGATACCTACTATGTAGTAGCACACTTTCATTACGTGTTATCTATGGGGGCTGTATTTGCAATAATTGGAGCATTTAATCATTGATTTCCCATCATTAGCGGTGTAAGGTTAAATCAGAAGTTGATGAAAGTTCACTTTTGGATAACGTTTATTGGTGTAAACATGACGTTTTTCCCACAACACTTCTTAGGTTTGAGAGGCATGCCACGTCGATATGTGGATTATCCTGATGTTTTTCTATGTTGAAACATATTATCGTCAATTGGTAGACTAGTTAGAGCTGTGGGAGTGTTGTTATTAGTATATGCAATTTATGAAAGGCTAGTGAGAAAACGGGTTGTTGATGCTATATTTGGCTGTCCACCTAATGCTCACACACATGAGAGGGTGCCTTTGCAGGATAGTTCCTCTCCAATGATGGGTTATATTACTGGAGTGCATGATTGGATTATAATTGTGGTATTAGTTGTTGTTTCAATTGTTATATATGTGTTAGGAGGAATAGACCGTTTTCTTGTAAGTGCAGAGACTTTGGAGTTTATTTGAGCGGGACTACCAGCTATTTCTTTGGGGTTGTTGGCTATCCCTTCCCTTCATTGTCTCTACCTAATAGAGGAAGCTTATCCTTTTTTAAGGTTTAAAGTTGTAGGCCATCAATGATACTGGTCATATGAATATTCTGACTTTCGCCTCTTGGAAGTAGATAATGCAGTTGCTATTCCAATGGATTGTGAAGTACGCGTTTTAGTTACATCTGGAGATGTAATTCACTCTTGGACAGTACCTTCAATGGGTGTAAAGAGGGACGCTATTCCAGGTCGGTTAAACCAGCTAGTACTAATTGGATCAAAATTGGGATCTTATTACGGCCAGTGTTCAGAAATGTGTGGGGCTAATCATAGTTTTATGCCGATTAAGGTTGATGTTCTTACGAAACATCCATTTCATCTAGTGAGACCTAGACCATGACCTCTATTGTTGAGAGTTTCCACTTTTTCCCTAATAGTTGGATTTTTAGGTGTGTTTAGAGTTATGTTGAGGTTGTTTTGTTGGTTGCGAGATGTGATTCGTGAAAGGACCTACCAAGGGTGTCATACAATACGGGTCATGAAAGGTTTACGTTTGGGTATTGTTATATTTATTATCTCAGAGGTAATGTTCTTCTTTTCCATTTTCTTTGGAGTGTTTTTTTTATCTTTAAACCCTGACGTAGTTTTAGGATACCCACCCGTAGGTATTCAACCTTTAAATTATATAGGAGTACCATTTTTGAATACTATGATTTTACTGTCGAGAGGTGTAACTGTAACTTGATGTCATCATGGAATTATGAGAAATAAACACCATAGAGTGTTGGGTTTGACTATTACAGTGGTGTTGGGAGTGTTGTTTGTTATGTTTCAGTTTGAGGAATACTACGAAAGTTCATATACTATTGCCGATAGTGTATGTGGTTCATTGTTTTACATGTCGACTGGTTTTCATGGAATTCATGTTATGTTAGGTACTGTAATATTAATTGTAAGTTTAGTCCGATTAACAATAAACCATTTTAGAAGAATTCATAATTTAGGTTTTGAGATATCGGCGTGATATTGACATTTTGTGAGTGTTGTTTGGTTATGTTTCAGTTTGAGGATTTACTGGTCAGTGTTTGACCCCGTGGTTTTAGTCGTATTTTTTTTTATTTTTTCTAGTAATTTTATAGGACTATCACCTTTCATGTTTACTCTCTCGTCCCACTTGGTTTATAATTTAAGATTATGTTTCCCATTGTGGTTAGGAGGAATTTTATATTCGTGATCAAAATGTACATTGGCACATTTAACCCCTGTAGGTAGTCCAGTAGCTTTAGCTCCCTTTTTAGTGTTGGTAGAAACTGTAAGGTTGATTATTCGACCAATTAGTTTAAGTGTTCGATTGATGGCTAACATGACAGCAGGTCACATAGTAATTACTCTTTTGTTAGTAATATTATTGTTTGAGTTAGGGGTGGCTCTAATTCAGGCTTATGTGTTCATAAGACTAATGTCCTTGTATTGGGAATGAAACTACGGTTCCTTGTTATTGATTTGTTTAGTAATACAAATTGTTAGTGGTATTTTTCTATCTATGCACTATGAGGCATCAATAGCATTCTCCAGAGTAGTATCAATGGTAAATGATGTAAACTGAGGTTGACTTATTCGAATGGTTCACGCTAATGGGGCATCATTTTTCTTTATTGCTATTTATATTCATATCGGACGAGGTTTATACTATGGGAGATACCGAATAGTAGGAGTCTGGTTAGTAGGGGTGGTATTGTTGTTTTTACTTATGGCAACAGCATTCTTAGGTTATGTTTTACCTTGAGGTCAAATGTCATATTGAGGAGCAACTGTAATTACAAATTTGCTATCTGCAATTCCTTATTTTGGTGAGGCTATAACAGGATGGTTGTGGGGAGGTTTTTCTGTTGGTAATCCAACTTTGGTACGGTTCTTTTCATTTCATTTTGTGTTGCCTTTTGTTATTTGTTTGTTTGTGTTATTTCACTTGGTTTTCCTTCACTGGTTTGGAAGTTCAAACCCTTTAGGGTTAAAATCAGATATGATTTATTTTCACCCATATTTTAGTGTAAAAGATGTTCTGGGATTAGTTGTGGCTTTGTTTATTGTTTGTGTTGTAGTTCTTCTTTTTCCTGATTTGTTTATAGACCCTGATAATTTTATTGAAGCAAATCCGATAAACACACCCCCTCATATCCAACCTGAATGATATTTTCTGTTTGCATATTCTATCCTTCGTTCGATCCCTAACAAATTAGGTGGAGTTGTGTCTTTGTTGGCAAGGGTGATAATTTTAGCATTATTATATTGATTTCACGTGATGGTATTTTTTATATTGACAGTGTTAGGTTCAATGCCTGTAGAATATCCATATACTGCTATTAGCCAAGTGATGACTTTAATTTATTTTGTGAATTTTATATTTATTGCTGTAGCTTTTTTCTCTCTTTTAGAACGGAAGATATTGAGGATCTCTCAAAACCGAGAAGGTCCAAATAAGGTTGTTCTGAAGGGGTTTTCTCAACCAATTGGTGATGCAGTTAAACTTTTATCGTACACTTTAGGTCCTCTAGCTCTGCTTAGAATTAACACCTTCTTATGGATTACAACTCCATTTCTTGGCATAGTTATACTTCTAATCCTAAGTGTTACAGCCCTACCTACCATTTATAGAGGTTGATTCTCTAATTCAACATTTAGAACTATGGGGGCAATTCGCTCTGTTGCTCAATCTCTCTCATTCGAGATTACATTTAGATTCAGACTATTTATTAGATTCCTTATAATTCAATCATTATGTTTGGAAAACCTTTGACTGTTTTGATGTATTCCGGCAGAAAGAGGACGTAGACCTTTTGACCTTCCAGAAGGTGAGAGGGAGTTGGTAAGTGGTTACACTATTGAATTTGGTGGATTGCATTATACATTAATTTTTCTTGGAGAGAATCTTGCTGTAATATTTATAACCATAATTTTCTCCACCACCTATATTGTTATAATTCGGAGGTCTTACCCCCGTATTCGATATGACCAACTTATACAGTTAAATTGAGTCGGGATCTTACCTTCTTCAGTTTGAATCGTTAGAATCGTATCTTTTAGATCTTGATCTTACTGAGGAGCGTGACTTGGAATGGAGCTGACTACAATGTTCTTTATTCCTTATTTGTATTTTGTAGTTCAAGCTCTGGGGTCAAGAGTATTCATTTTAGGAATACTATCGGTAAGAGCGATTTTGCTTAAACTGGGAATACCACCCTTCCATTGATGAAGTTTGATTTTTTGTGAGTTTTTAGGGTGGAAAGAGTTTTGAATGTTTAGATCATTGGTCAAATTAGCACCAATAACAATTGTAGTGATTGATCTGTCAATTCGTCGGATTTTAATTTATTCCTCAATAGTAAGTTTAATGTGGGTAATTGCTGGGGTAATAGTATCCTTACCTAGGTCTGTTGTACTTTTGCTCTCGTATATGACTATTTTAGCGTGTATTTGGTTAGTGTTAATTTGAAGTTTAATGGGGTTTCCACCATCAATTATGTTCATGGTAAAGTTAGATATTACTTTATTTTTAGCGTTTTTAGGATTAGTACTGTCTGTGTTATTTGAGTGTGGATTTTTTACAGGAAGGGATATTCACTTACCGTTTTGTGTTCATTTCTTTATTGTAGGTATCCTTTTTGTAGTATTTGACATGGAATTGGTAATTTCACTACCACTATTATGATGGTTAATTATTTTGTTTATTGGAATTCTATTAGAAGTAACATGTGGTTCAATTGATTGAGGAGTTTTAGTATTTGTAGAGTGGAAGATGGACAATGAGATTTGAGTTGGTTGTGTAATGGTTGTAGATGGTTTAAGGTCGTTATTTTTGTTTACAGTTTTTCTTGTAAGATTTATAGTTTTCAATTATAGAGTGCATTATTTTTCTGAAGGGTTTAATAAGTTTATTATTACGCTGTTTTTGTTTGTCATATCAATATGTATTCTTTGTTTAAGACCAAGAATGTTTTGAGTGATAGTTGGTTGGGATGGTTTAGGATTGACTTCATTTGGCTTAATTATTTTCTATCAAAATTGAAGGAGGTTTAGGAGGGGTTTGTTTACATTTTTAATAAATCGTATAGGCGACATGTTTATGATTTCGACAAAAAGAGCTCAATTGCCCTTTTCTTCATGACTTCCACTAGCAATGGCTGCCCCTACTCCGGTGAGGAGGTTAGTTCACTCGTCAACTTTAGTAACTGCTGGAATCTATTTGCTAATTTCAATCATGACGATTGTTTATGCGGGAGTATCAGCACTTTGTGAAGTGGATTTAAAAAAGGTAGTAGCTCTTTCTACACTAACCCATTTAGGAATTATAACACTATATGTATCTATCAGTGTGACTGCTGCTACAACTCATTTAGTTTTCCATGCATTCTTTAAGAGAGCATTATTCATACTATCAGGAGTTGTAATTCATTATTTTCAAGACATTCGTATACTGATTGTATTATCTTCAATAGCAGGTCTGCCTTTTTTGACTGGATTTTACTCGAAAGAAGTATTTTTGTTAGGGGTAATGTTAACTTATTCAGTTCGATTAATAGTACTACACGGGTTTATGATTAGAGTACTTGGCTTACTGTGGGTTGTATTGATTATTGTTCTGTCTTTATCTGTGCAAATTGTTATATACAGGGTAATGTTGGCATGAATTGTAATTTTAAGGATTATAGGCTTGTTGGGAGGTTTGATTGTCTTTCTGTCATTTATCCTTATAATACTTTATGCTTACGGCCTATGTTTCTTTTTATTGCTTTTTGTGTTACTAATTATAGTAGGTATTAACTAGGATTAGATACCCTACTATTGGCGGTTGATCTTTCCAGAGACCCATGTGATAATGCACGTGATAATTTCATCAAGTCAAGGTGCAGCGGTGGGGGTAGAATTTGGTAGTAAACTTAAAATATTGAGTTGAAATGTACAAATCGCCCGTCACTCGATAAGTCGTAACAAAGTTGATCTATTGGAAAATGAATGAAAATCTAACTCGGCAAAGTTTACTAAAAACATTGCCTTTCCTGCTCACTGAGCATAATAACTTGTTTCTTAATTGGAATCTAGAATGAACGGTTCTACAAGACTAAGTTGTCTCTGTGAAGTAAAATAATTTTAAGTGAAAATGCTTAAATACGTTAGAAGGACGAGAAGACCCTTTACCTGGGAAGGTTACCTTAGGGATAACAGCACAATTGGATACAGATTGTGACCTCGATGTTGAATTAAGTGAAGAAGGTTAAATTAGTCTGTTCGACTATTAAACTTACATGATTTGAGTTTAGACCGACGTGAGTCAGGTCAGATTCTATCCTCTAGTACGAAAGGA
>Ha
CTTTCAACTAACCATAAGGATATCGGTGTTCTGTATTTAATTTTAGGTGTTTGAGCAGGTTTATTGGGGACAAGGATAAGGTTGTTGATTCGTGTTGAGTTGGGTAGAGTGAGTAGATTAAGTGGACATGTTTATAATGTATTTGTAACAGCTCATGCATTTTTGATGATTTTCTTTATAATTATACCAGTAATAATTGGAGGTTTTGGAAATTGGTTAGTGCCAACGATGTTGGGGGCTCCTGATATAGCGTTTCCTCGAATAAATAATATAAGATTTTGATTATTACCGCCATCACTTTTTTTATTAATCTCAAGATTAATTGTTGGAGTTGGTACTGGGTGAACGGTATACCCCCCGGGACAACCAAGAAGGTCTGTAGATTTAACTATTTTTAGATTACATTTAGCGGGTTTAAGTTCTATCATGGGTGCTATTAATTTTATTTGTACTATTGTAAACATAGAACTATTACCTTTGTTCTGTTGGTCAGTTTTAATTACTGCTGTCCTACTGTTACTTTCTTTGCCGGTTTTAGCGGGTGGGATTACTATATTGTTGATAGATCGTAATATAAATTGTTCGTTTTTTGACCCTTTGGGTGGGGGTGATCCTGTGCTATACCAGCATCTATTCTGGTTTTTTGGTCATCCTGAAGTTTATATTCTTATTTTACCTGGGTTTGGGTTGATTTCGCATATAATTATGGAGGAGAGAAAAAAAGAGGTTTTTGGAACATTGGGAATAATTTATGCTATGGTTGCTATTGGATTGTTAGGGTTCATTGTATGAGCACACCATATATTTACAGTAGGAATGGATGTAGACAGTCGGGCATATTTTACCAGAGCAACTATGGTTATTGCCATTCCCACAGGAGTAAAAGTGTTTAGTTGGTTGGCAACTCTCTTTGGAGGTAAGCTTGTTATATCAGTAACATTGTTGTGGTGTTTAGGTTTTATCTTTTTATTTACTGTTGGTGGTTTGACAGGTTTAGTTTTAGCCAATTCTTCAGTTGATGTAGTATTGCACGATACTTATTATGTAGTAGCACACTTTCACTATGTGTTGTCTATGGGGGCTGTATTTGCAATAATTGGAGCATTTAATCATTGATTTCCCATCATTAGCGGTGTGAGGTTAAATCAGAAGTTGATGAAAGTTCATTTTTGAATAACGTTTATTGGTGTAAACACGACGTTTTTCCCACAACACTTCTTAGGTTTGAGAGGTATACCACGCCGATATGTGGACTATCCTGATGTTTTTCTATGTTGAAACATGTTATCATCAATTGGCAGACTAGTTAGAGCTGTAGGAGTACTATTATTAGTATATACAATCTATGAAAGACTAGTGAGAAAACGGGTTATTGATGCTATATTTGGTTGTCCACCTAATGCCCACACACATGAGAGCGTGCCTTTACAAGATAGTTCCTCTCCAATGATGGGTTACATTACTGGAGTACATGATTGAATTATAATTGTGGTATTAGTTGTTGTTTCAATTGTTATGTATGTGTTAGGAGGGATAGACCGTTTTCTTGTAAGTGCAGAGACTTTGGAGTTTATTTGAGCAGGACTGCCAGCTATTTCTTTAGGGTTGTTGGCCATTCCTTCCCTTCATTGTCTCTATTTAATAGAAGAAGCTTATCCTTTCTTAAGGTTTAAGGTTGTAGGTCATCAATGATATTGATCATATGAATATTCTGATTTTCGCCTTTTGGAAGTAGATAATGCAGTTGCTATTCCAATGGATTGCGAAGTACGCGTTTTGGTTACATCCGGAGACGTAATTCACTCTTGAACAGTACCTTCGATGGGTGTAAAGAGGGACGCTATTCCAGGTCGGCTAAACCAACTAGTATTAATTGGATCAAAATTGGGATCTTATTATGGCCAGTGTTCAGAAATATGTGGGGCTAATCATAGTTTTATACCAATCAAGGTTGATGTTCTCTCGAAACATCCATTTCATCTAGTTAGACCTAGACCATGACCTCTATTGTTGAGAATTTCCACTTTTTCTCTAATAGTTGGATTTTTAGGCGTGTTTAGAGTACTGTTGAGATTGTTTTGTTGGTTGCGAGATGTGATTCGTGAAAGGACCTACCAGGGGTGTCACACAATACGGGTCATGAAAGGTTTACGTTTGGGTATTGTTATATTTATTATTTCAGAGGTAATATTCTTCTTTTCTATTTTTTTTGGAGTGTTTTTTTTATCTTTAAACCCTGACGTAGTTTTGGGATATCCGCCTGTAGGTATTCAGCCTTTGAATTATATGGGAGTACCGTTTTTGAATACTATGATCTTGCTATCTAGAGGTGTAACTGTAACTTGATGTCATCATGGAATTATGAGGAATAAACATCATAGAGTGGTGGGGTTGATTATTACAGTGATGTTGGGAGTGTTGTTTGTTATGTTTCAGTTTGAGGAGTACTACGAAAGCTCATATACTATTGCCGATAGTGTATGTGGTTCATTGTTTTACATGTCGACTGGTTTCCATGGAATTCATGTTATGTTAGGTACTGTAATATTAATTGTAAGTTTGGTCCGATTAATAATAAACCATTTTAGAAGAACTCACAATTTAGGTTTTGAGATATCGGCGTGGTATTGACATTTTGTAGACGTTGTATGGTTATTTTTATTTATTTCTATCTACTGATCTGTGTTTGACCCCGTGGTTTTAGTTGTATTTTTTTTTATTTTTTCTAGTAATTTTATAGGATTATCGCCTTTTATGTTTACTCTTTCATCCCACTTGGTTTATAATTTAAGATTATGTTTCCCATTATGGTTGGGAGGAATTTTATATTCGTGATCAAAATGTACATTAGCGCATTTAACCCCTGTAGGTAGTCCAGTAACTTTAGCTCCCTTTTTAGTGTTGGTAGAGACTGTGAGGTTGGTTATTCGGCCAATTAGTTTAAGTGTTCGATTAATGGCTAACATAACAGCAGGTCACATAGTAATTACTCTTTTGTTAGTAATGTTACTGTTTGAGTTAGGGGTGGCTCTAATTCAGGCTTATGTGTTCATAAGACTAATGTCCTTGTATTGGGAATGAAACTATGGTTCTTTGTTATTGGTTTGTTTAGTGATGCAGATTGTTAGTGGTATTTTCCTATCTATGCACTATGAGGCGTCAATAGCATTCTCTAGAGTAGTGTCAATGGTGAATGATGTAAACTGAGGTTGACTTATTCGAACAGTTCACGCTAATGGGGCATCATTTTTCTTTATTGCCATTTATATCCATATTGGACGGGGTCTATACTACGGAAGGTATCGAATAGTGGGAGTCTGATTAGTAGGGGTGGTATTGTTATTTTTGCTTATGGCAACAGCATTTTTAGGTTATGTTTTACCTTGAGGTCAAATGTCATATTGAGGAGCAACTGTGATTACAAATTTACTATCTGCAATTCCTTACTTTGGTGAAGTAATAACAGGATGGTTGTGGGGAGGTTTTTCTGTAGGAAATCCGACTTTAGTACGGTTCTTTTCGTTTCATTTTGTGTTGCCTTTTGTTATTTGTTTATTTGTATTATTTCACTTGATTTTTCTTCACTGGTTTGGAAGTTCAAACCCCTTAGGATTAAAATCAGATATGATTTATTTTCACCCGTATTATAGTGTAAAAGATGTTCTAGGATTAATTGTGGCTTTGTTTATTGTTTGCGTTGTAGTTCTTCTTTTTCCTGATTTGTTTATAGACCCTGACAATTTTATTGAAGCAAATCCGATAAATACACCCCCTCATATTCAACCTGAATGATATTTTCTGTTTGCATATTCTATCCTTCGTTCAATCCCTAATAAATTAGGTGGAGTTGTATCTTTGTTAGCAAGGGTGATAATTTTAGCGTTATTGTATTGATTTCACGTGATAGTATTTCTTATGTTGACAGTGTTAGGTTCAATGCCTGTAGAATACCCCTATACTGTTATTAGCCAAGTGGTGGCTTTAATTTATTTTGTAAATTTTATATTTATTGCTGTAGCTTTTTTCTCTCTTTTAGAGCGAAAGATATTGAGGATTTCCCAAAACCGAGAAGGTCCAAATAAGATTGTTCTAAAAGGGTTTTCCCAACCAATTGGTGATGCAATTAAACTCTTATCATACACCCTAGGCCCCCTAGCTCTACTTAGAATTAACACCTTCTTATGGATTACAACTCCATTTCTTGGTATAGTTATACTACTAATCTTAAGTGTTACAGCTCTACCTACTATTTATAGAGGTTGATTCTCTAATTCAACATTTAGAACTATAGGAGCAATTCGCTCTGTTGCCCAATCTCTCTCATTCGAGATTACGTTTAGATTCAGACTATTCATTAGATTCCTTATAATTCAATCATTATGTTTGGAAAACCTTTGACTGTTTTGATGTATTCCGGCAGAAAGAGGACGTAGACCTTTTGACCTTCCAGAAGGTGAAAGGGAATTGGTAAGTGGTTATACTATTGAATTTGGTGGATTACATTACACATTAATTTTCCTTGGAGAGAATCTTGCTGTAATATTTATGACCATAATTTTCTCCACCACCTATATTGTAATAATTCGAAGGTCTTACCCTCGTATTCGATACGACCAACTTATACAGTTAAATTGAGTCGGAATTTTACCTTCTTCAGTTTGAATTATTAGAATCGTATCTTTTAGATCTTGATCTTATTGAGGAGCGTGACTTGGAATGGAGCTGACTACAATATTTTTTATTCCTTATTTGTATTTTGTAGTTCAAGCTTTAGGGTCAAGAGTATTTATTTTAGGAATACTATCGGTAGGAGCGATTTTACTTAAACTGGGAATGCCACCCTTTCATTGATGAAGTTTGATTTTTTGTGAGTTTTTAGGGTGGAAAGAGTTTTGAATGTTTAGATCATTGGTCAAATTAGCACCAATAGCAATTGTAGTGATTGATCTGTCAATTCGTCGTATTTTAATCTATTCCTCAATAGTAAGTTTAATATGAGTGATTGCTGGGGTAATAGTATCCTTACCTAGATCTATTGTTCTTCTGCTATCGTATATGACGATTTTGGCATGTATTTGGTTAGTGTTAATTTGAAGTTTAATAGGGTTTCCACCATCAATTATGTTTATAGTAAAGTTAGATATTACTTTGTTTTTAGCGTTTTTGGGATTAGTATTGTCTGTGTTGTTTGAGTGTGGATTTTTTACAGGAAGGGATATTCACTTACCATTTTGTGTTCATTTCTTTGTTGTAGGTATCCTTTTTGTGGTATTTGACATGGAATTGGTAGTTTCACTTCCACTATTATGATGATTAATTATTTTGTTTATTGGAATTCTATTGGAAGTAATATGTGGTTCAATTGATTGAGGAGTTTTAGTATTTGTAGAGTGGAAGATTGACAATGAGATTTGGATTGATTGTGTAATGGTTGTAGATGGTTTAAGGTCGTTATTTTTGTTTACAGTTTTTCTTGTTAGATTTATAGTTTTCAACTATAGAGTGCACTATTTTTCTGAAGGGTTTAATAAGTTTATTGTTACACTGTTCTTATTTGTCATATCAATGTGTATTCTTTGTTTAAGACCTAGAATGTTTTGAGTGATAGTTGGTTGAGATGGTTTAGGACTGACTTCATTTGGCTTGATTATTTTCTATCAAAATTGAAGGAGGTTTAGGAGGGGTTTATTTACATTTTTAATAAATCGAATAGGCGACATGTTTATAATTTCGACAAAAAGAGCCCAATTGCCCTTTTCTTCATGACTTCCGCTAGCAATGGCTGCCCCCACTCCGGTTAGGAGGTTAGTTCACTCGTCAACCTTAGTAACTGCTGGAATTTATTTGCTAATTTCAATTATAACAATTGTTTATGCAGGAGTGTCAGCACTTTGTGAGGTGGATTTGAAAAAGGTGGTAGCTCTTTCTACACTGACCCATTTAGGAATTATAACTTTATATGTGTCTATTAGTGTGATTGCTGCTACAACCCATTTAGTTTTTCACGCATTCTTTAAAAGAGCATTGTTTATACTATCAGGAGTAGTAATTCACTATTTTCAAGACATTCGTATGTTGATTGTACTATCTTCAATAGCAGGTCTGCCTTTTTTAACTGGATTTTATTCAAAAGAAGTATTTTTGTTGGGGGTAATACTAACTTATTCAGTTCGGTTAATAGTATTAAACGGGTTTTTAATTAGAGTGCTTGGTTTACTATGGGTGGTATTGGTTATTGTTTTGTCTTTATCTGTACAAATTGTCACATACAGGGTAATATTGGCATGAATTGTAATTTTAAGGATTATGGGTTTGTTGGGAGGTTTGATTGTCTTTCTATCGTTTATCCTTATAATACTTTGTGCTTATGGTTTATGTTTCTTTTTATTGCTTTTTGTGTTACTAATTATAGTAGGTATTAACTAGGATTAGATACCCTACTATTGGCGGTTGATCTTTCCAGAGACCCATGTGATAATGCACGTGATAATTTCATCAAGTCAAGGTGCAGTGGTAGGGGTAGAATTTGGTAGTAAACTTAAAATATTGAGTTGAAATGTACAAATCGCCCGTCACTCGATAAGTCGTAACAAAGTTGATCTATTGGAAAATGAGTGAAAATCTAACTCGGCAAAGTTTACTAAAAACATTGCCTTTCCTGCTCACTGAGCATAATAACTTGTTTCTTAATTGGAATCTAGAATGAATGGTTTTACAAGACTAAGTTGTCTCTGTGAAATGAAATAATTTTAAGTGAAAATGCTTAAATGCGTTAGAAGGACGAGAAGACCCTTTACCTGGGAAGGTTACCTTAGGGATAACAGCACAATTGAATACAGATTGTGACCTCGATGTTGAATTAAGTGAAGAAGGTTAAATTAGTCTGTTCGACTATTAAACTTACATGATTTGAGTTTAGACCGACGTGAGTCAGGTCAGATTCTATCCTCTAGTACGAAAGGA
>Has
TTTTCTACAAATCACAAAGACATTGGAGTTTTGTATCTTCTGTTTGGTGTGTGGTCAGGTTTAATTGGAACTAGAATAAGGATTGTTATTCGTACTGAGCTTGGCACAGCTGGCAATTTGGATAGTCATATTTATAACGTTTTTGTAACAGCACATGCTTTCTTAATGATTTTCTTTATAATTATGCCAGTGATGATTGGTGGATTCGCTAATTGGTTGGTTCCAATAATGTTAGGGGCTCCCGATATGGCTTTCCCTCGAATAAATAACATAAGATTTTGGTTGTTACCTCCTTCATTAATTTTTTTATTGTTTAGTGTTTTTGTTGGGGTAGGGACTGGTTGAACAGTGTATCCTCCTGGCCAACCAGGCTGTTCTGTTGACTTAGCTATTTTTAGTCTTCACATGGCAGGTTTAAGTTCTATTATAGGGGCCATCAATTTTATTTGTACTATCGTAAATATGGATAAGCTTCCATTGTTTTGTTGGTCTGTGTTAATTACAGCTGTTTTGTTACTGCTTTCGTTGCCTGTTTTGGCAGGTGGAATTACGATGTTATTGATAGACCGTAACTTGAATTGTTCTTTTTTTGATCCTTTAGGTGGAGGTGATCCTGTACTTTATCAACATTTGTTTTGATTCTTTGGTCACCCTGAAGTTTATATTCTGATTTTACCTGGATTTGGGTTGATCTCTCACATAATTTTAGAAGAGAGTAAAAAAGAGGTGTTTGGCACTTTAGGCATAATTTATGCCATATTAGCAATTGGCCTGTTAGGGTTTGTCGTATGAGCACATCATATGTTTACTGTAGGGCTAGATGTTGACAGTCGTGCATATTTTACTAGAGCTACGATGGTTATTGCAATTCCAACTGGAGTTAAAGTGTTTAGCTGGGTCGCCACAATATTTGGAAGTAAAATTAATATGTCAGTATCTTTTTTGTGAAGTATTGGGTTTATTTTTTTGTTTACAGTGGGAGGACTGACAGGTTTGGTGTTGGCAAATTCTTCTGTTGACGTGATTTTACATGATACTTACTATGTAGTAGCCCATTTTCATTATGTTCTTTCGATGGGAGCTGTTTTCGCTATATTTGGAGCATTTAATCATTGGTACCCAACAGTGATGGGCGTAGTGTTAAATCAGAAAATGATAAAGATTCATTTTTGGCTGACATTTGTTGGCGTAAATTTGACCTTTTTCCCTCAACACTTTCTGGGTCTGAGAGGGATGCCTCGACGTTATTCTGACTATCCAGACGTTTATTTGTGCTGGAATATGCTTTCTTCAATAGGAAGATTGATCAGTTTAGTAGGAGTCTTATTGTTTGTGTTTGTGTTGTATGAAAGGATGATTAGAAAACGTTTTGTAACAAGTATGTTTGGTTTCCCTCCAAGGGCGCACACTCACGAATGTACTCCGTTGCAAGACAGATGTTCTCCAATAATAAATTATATTGCGAGAGTCCATGATTGGATTATGGTAGTGGTTTTGGTTGTTGTCTCAATTGTGTTTTATTTGTTATTAAGACTTAATCGTTTCCTTGTAAGAGCTGAAGTGTTGGAGTTTATTTGAGCCGGCTTACCAGCTCTTTCTTTGGGGGTTTTAGCCGTGCCTTCTCTTCACTGTCTTTACTTGATAGAAGAAGTTTCGCCTCTTTTGAGGGTTAAAGCAATTGGCCACCAATGGTATTGGAGGTATGAGAACACTGATTTCCGGTTACTGGATGTAACAAACACTCTTGCTATTCCTTTAGAAAGAGAAGTTCGGCTGTTAGTTACTTCTTCGGATGTGATTCATTCTTGAACTATTCCTTCTTTAGGCGTGAAGAGAGATGCTATTCCGGGTCGTTTAAATCAATTAATTTTGTACAGTTCAAAATTGGGGTATTTTTATGGTCAATGTTCTGAAATATGTGGAGCTAATCATAGGTTTATGCCTATTGTCTTGGAAGTCTTACCGAAGCACCCTTATCATATAGTTTCGGCTAGCCCTTGACCTCTATTCCTAAGAGTCTCTATTTTTAGAGAGATAGTAGGTGTTTTGTCTTTGTTTGGTGTGTTAATTTGTTTATTTTGTTGGTTTCGTGACATTGTTCGAGAAAGTTCTTATCAAGGAAGTCATACTATTCTGGTCACAAATGGAATCCGAATGGGAGTAATTGTTTTTATTCTTTCGGAAGTGATGTTTTTCTTTTCGCTTTTTTTTGGGGTGTTTTTCATTTCTCTTAACCCTGATGTTTCTTTAGGATTTCCTCCCGTAGGAGTTCAGCCTTTAAGGTTTCTAGGTGTTCCGTTTTTAAATACAATAATTTTATTATCAAGAGGTGTAAGTTTAACATGAGCTCATCACAGCTTAATGGAAAACAAATTCCATAGGGTGGAAGGGATGGTTGTTACTGTTTTACTAGGAGTTGGTTTTGTTGCGCTTCAGTTTGTTGAGTATTTTGAAAGTCCTTTTTCTATTGCTGATAGAGTTTACGGATCGTTGTTTTATGTAGCAACCGGTTTCCATGGCATTCATGTTATGTTAGGGCTAATTATACTTCTGACTAGAACGGTGCGGCTCAGACTTAATCACTTTTCGAATTTTCATCTACTTGGGTTTGAAGCTTCTGCTTGATACTGACATTTTGTCGATGTAGTTTGAATATTCTTATTTGTTTCAATTTATTGATCGATGTTTGATCCTACTGTAATGGTTGTGTTCTTGTTAGTTTTTTCGAGGAATCTAGTTGGGCTATCTCCTTTCGTGTTTACTGTCTCTTCTCATCTTGTGTACAGTTTTAGGTTTAGATTTCCTTTGTGGCTTGGAGGGGTGATTTACTCACTGCGGTTCTCTGTGATAGCGCATCTGACACCTTTAGGTAGTCCTTTTGTGTTAGCTCCATTTTTGGTTGTTATTGAGTTAGTGAGACTCGTGATTCGCCCTATGAGGCTAGGAGTTCGGTTGATGGCAAATATGACAGCCGGACATATAATTATAGCATTGGGTTTAATTTCTATTCTATTTGAATTAGGTGTAGCCATGATTCAAGCTTATGTGTTTATGAGTTTGATATCTTTATACTTTGAATGGAATTATGGGTCTCTTTTGATGTTATGTTTAATTACTCAGTTGGTAAGAGGGTTTATGTTGGCTGTTCATTATGAGGCTTCTACGTCTTTCTCAAGGGTCAATTCAATTGAATTAGATGTAAACTGAGGCTGACTAATTCGAAGTATTCATGCAAATGGGGCGTCATTGTTCTTTTTTTGTTTGTACCTACACGTAGGTCGAGGGCTGTACTATGGGAGTTATAAAATGTTAAGCGTTTGGCTAGTGGGGGTAGTAATTTTATTGTTACTAATAATGACTGCTTTTATGGGTTATGTTTTGCCATGAGGTCAAATAAGATATTGAGGAGCTACTGTAATTACAAATCTACTTACTGCTTTACCGTACTGAGGCGCATCGTTAACGGCTTGAATTTGAGGTGGGTTTTCTGTTGGTAATCCAACTTTAGTTCGGTTTTTTTCGATTCATTTCCTTCTTCCCTTTGTTATTGCCTTTATGGTTGTTGTTCACTTGTTCTTTTTGCATAAGTTTGGAAGTTCGAACCCTTTGGGTGTAAAGTCTGATATGGTTTGGTTTCACCCATATTATACTGTAAAAGATATCTTGGGAGTAGTGTTTTTGTTGGGGGTGTGCGTGAGAGGTTTACTCCTAACCCCTTATTTTCTGATAGATCCAGACAACTTTTTAAGAGCTAATCCATTAAATACACCTCCACATATCCAACCTGAATGGTACTTCCTTTTCGCTTATTCTATTCTTCGTTCAGTCCCTAATAAATTAGGTGGCGTGGTAATGTTAATGATAAGTATTTTAATTTTGGCTCTTCTGTTTTGGCTTCAAGTAATGGTTTTTATCATACTCACATGGCTTGGCTCGATACCTGTTGAATACCCTTTCGTAGGGTTAGGACAACTATTGACGTGTGTGTATTTCGTAAATTTTGTTCTTTTTGCCGTAGCTTTTTTCTCACTATTCGAACGAAAGTTACTTAGGGTCACTCAGATGCGTAAAGGTCCCAATAAGATTTCTCTTAAGGGGATTCTTCAGCCTTTAGGAGATGCTGTGAAATTAATCACATACAGATTGAGACCTTTGTTCATTTTAATTCTAACTATCTTAATTTGAATTGTTGTGCCCATTAAAGGAGTAATGATTCTAGTTATCATAAGATTGATAGCGATCCCTACCATTTTTAGTGGATGATACTCCAACTCTTCTTACTCTATTTTAGGAGCTATCCGAAGTGTAGCCCAAACCATTTCATTTGAAATCACACTCAGATTTAGACTGTTTATCCTCTTCCTTACAATCCAATCTTTCAACATAGAAGCATTTTGATTAATATGAACTATGCCTGCAGAAAGAGGACGAAGACCTTTTGATCTGCCCGAAGGAGAAAGAGAATTAGTTAGAGGGTACACAATCGAGTACGGTGGTATTCATTATACCATGATCTTTTTAGGTGAAAACCTAAGTCTTATATTCACAGCTGTAATGATTTCACACACAATTATTGTACTTATCCGAAGAAGATTCCCTCGTATTCGATATGACCAACTAATAAATCTCAACTGAATTAAAATCCTTCCTGCTACAGTGTGGCCTATTTGTATTATAACGTTAGGTTCTTGGTCCTGATGGGGTGCATGGTTCGGTATGGAGTTAACTTCTTTCTTTTTTATTCCCTTTTTGTATTTTATAATTCAATCAGTAGGCTCTGGGGTATATATTTTGGGGATGGTTTCTATGTTAGGAGTATTGTTAAAGCTTGGCATGCCTCCTTTTCATTGGTGAAGGTTACTGCTGGTAGATTTATTGAATTGAAAGGAGTTCTTTGTATTTAGTTCTTTGTTAAAAATTCCTCCAGTTGTAGTAGTTATTGTGGAAGCATCTCTCCGGCGGTTTGTGGCTTATTCTTCAATAGTTAATTTAATATGAGTTATGCTTGGTGGGTTGGTTTCTTTTAAGAGCTCTTTGTGTTTCATGGTTCTGTATTTTCTGCTTTTAGCTTTAGTATTTTTATTTTTGATGTGAAGTCTGATAGGGTTCCCTCCAACACTAGGATTCCTGTTTAAATTAGACATTGCCAGATTTGTCGCTTTTTTGAGTATGTTCGTGTCTATGTGTTTTGAGTGTGGTTTTGTTGAAATATGTGACATACACATGCCTTTTTGTATTCATTTCTTCGTAGTTGGACTCTTATTTTTAGTATTTGACATAGAGCTTGTTGTATCTCTTCCTTTGGTTATTTGACTATTGATCCTTTTCGTGGGCATTATTATAGAAATTATATGAGGCTCACTAGATCTGGGACTTACTTTTTTCTGTAGGTGGAAGTTGGATGAGGAAATTTGTTTAGAGGTTGTTTTTTGCTTTGACTCGCTCAGGTCAACGTTTTTGTTCACGGTGTTTCTTGTAAGGTTTTTAGTGTTTATTTACAGACAATCATACGTAACTGAGGGCTATAATAAATTTATTGTTTTATTGTTTTTATTTGTATTAAGAATGTGTGTCTTGTGTCTTAGGTCTAGCCTCTTTTGGGTCCTGATGGGGTGAGATGGGCTAGGGCTGTCGTCTTTTTGTTTAATTCTTTTTTATCAGAACTGGAGTAGCTTTAATAGCGGCTTGATTACTTTTTTAATTAACCGGTTAGGGGATATGTTTTTAATTATTACAAAAAGAGCTCAACTACCTTTTTCTTCTTGATTGCCCTTAGCGATAGCGGCTCCAACTCCGGTTAGAAGCTTGGTTCATTCTTCTACTTTAGTTACTGCAGGGATTTATCTGTTGATTTCTTGTTTAACAATTTTGTATGCGGGGGTTACGGCTCTTGGAGAGTTTGATTTGAAGAAGATTGTAGCTCTTTCTACAATAATACATTTAGGCATTATGGTGTTATTCGTTTCAGTTAGAAGAAGGGCCGCTTTAGTTCACTTATCTTTTCATGCATTTTTTAAGAGAGCACTATTTATACTTTCTGGGATTCTGATTCATTTGGCTCAAGATGTCCGCATGCTTTATACAATTTTTTCAATAGCTGGGTTGCCATTCTTTACGGGATTTTATTCTAAGGAGATTTTTCTTCTAGGTGTTTTTCTAACTTATTCAACTCGGTTGTTGTACTTTGGAGGTACAAGTATAAGGGTTGTTGGCTTGTTGTGAACTGTCTTAGTACCCATCTTACTGTTATCGGTCCAATGTGTTCTATTTAGTGTTTATATGGCGTGGTGTTTATCTTTAGGGATATTGAGGTTACTAGGAGGAATAGTAATTTTTATGTCCTTTATTTTAATGATGTTAATATGCTACATATTATGTCTAGTGCTACTATTATTAATGTTAATAGTAATACTCAGAACCAACTAGGATTAGATACCCTATTATTGGCGGTCAACCTGATCAGAGACTCATGTGAAAGTGCACGTATGTGTTTTATCAAGTCAAGGTGCAGTAACAAGGCTTGAATTTGATAGTAAATGCGGTCAACTGTATTGAAATGTACAAATCGCCCGTCATTCGATAAGTCGTAACAAAGTTGTTCTACTGGAAAGTGGAAAAAAATCTAACTCGGCAAAGTTTAATAAAAACATTTCCTTTCCTGCTCAATGAGCATAATAATTTGTTTCTTAATTGGAAACTAGTATGAATGGTCTAACAAGAATAAAGTGTCTCTAATAGATATAATATTTTTGAGTGAAAAAGCTTAAATTGTCTAGCAGGACGAGAAGACCCTTTACTTGGGAAGAATACCTTAGGGATAACAGCATAATCTAAGGAGGCTTGCGACCTCGATGTTGAATTAAGCGTAGAAAGCGTAATAAGTCTGTTCGACTATTAAACTTACATGATTTGAGTTTAGACCGACGTGAGTCAGGTCAGATTCTATCCTCTAGTACGAAAGGA
>Poa
TACTCTACAAATCATAAAGATATTGGAGTATTATATTTAGTATTTAGGGCGTGAGCAGGTTTGCTGGGCTATGGGCTTAGCTTCTTGATTCGCTTAGAACTTTGTCATCCTGGGAATTTAGACGGGCATGTCTTCAATAGTTTAGTGACTGCTCATGCTTTTGTGATAATTTTCTTTATAGTAATACCGGCTATGGTAGGGGGGTTTGGCAACTGGCTAATTCCCTTGATAATTGGGTTTCCGGATATGGCCTTTCCCCGAATAAATAATATGAGTTTTTGGCTTCTACCCCCTTCTCTTTTTCTTTTGCTTAGAAGAGCTTTAATCCAGGTGGGGACTGGGTGAACGGTTTACCCTCCTGGTCAGCCCGGAGCTTCAGTGGATTTGGCTATTTTTAGCCTTCACCTCGCGGGGGTGAGGTCAATCCTTGGAGCAATTAATTTTATTTCAACAATTATAGTTGGGGATAAGCTTCCATTATTTTGTTGGGCAATATTGATTACAGCGTTTCTCTTGTTACTTTCGCTCCCAGTTTTAGCCGGGGCTATTACTATACTTTTATTTGATCGAAACTTAAACTGTTCATTCTTTGACCCTTCCGGGGGAGGGGATCCAGTTTTGTACCAACATTTGTTTTGATTTTTTGGTCACCCTGAGGTTTATATTTTAATTTTACCTGGGTTTGGACTTATTTCTCACATAATTTCCGATGAAATGAAGAAGGAGGTTTTTGGGAGTTTAGGGATAATTTATGCCATGAGGGCAATCGGGGCTATAGGATTTGTTGTTTGGGCCCATCACATGTTTACTATTGGGATAGATGTAGATAGTCGGGCTTATTTTACAAGGGCCACTATAATTATTGCAATTCCAACGGGAATTAAAGTATTTAGGTGGCTAGCCACCATTATTGGCGGGAAAGCCCCCCGGAGCGTTTCAATGCTTTGGGTAGCCGGGTTTATCTTTCTTTTTACAGTTGGGGGCCTAACAGGTTTGGTTTTAGCTAACTCTTCAATTGATGTAGCCCTCCACGACACTTATTATGTTGTTGCTCACTTTCATTATGTTCTTTCCATGGGGGCAGTCTTTGCCATCTTTGGCAGATTTAACCACTGATTTCCCCTTCTCAGAGGGGTTGTCTTGCCCCAGAAATGAATAAAGGCTCACTTTTGAGCTACCTTTCTTGGAGTAAATTTGACTTTCTTCCCTCAACATTTCTTAGGACTAAGGGGGATGCCCCGTCGATATAGGGATTATCCGGATTCTTTTAGGTGCTGAAACACTCTTTCCTCAGCTGGAAGGTCAATTACCTCAGTCAGGATATTAGTGTTCATTGCCTGCCTTTGAGAGGGCCACCTCTCCTGCCGTGTCTCCGATTGATTTAGGGGGTTCCCTCCCTCGGAGCACTCACACGAAAGACCCCCTCAGCAAGACTCTAATTCTCCTTTGATGGGACATATTGAGAGGGTACATGATTGACTAATAGTTGTACTTGCTGGTATCATTTCCGTAGTCATTTATGTAAGAATTTGGACCAACGTTTTCTTTTTTGACAGGGAGTGGTTGGAAGTCATTTGGATTATGTTCCCGTCTATTGTTCTTCTGACTTTAGCCTTTCCATCCCTTCAATGTCTTTATTTGCTAGAGGAGGTAAGACCCAAGTCAACTATTAAGGCAGTAGGGCACCAGTGGTACTGGAGGTATGAATTGGTCTCTCCTCGGCTCTTGGACTGTGACTCCTCAATTCTTCTTCCAGTAGGAGAAGAGACTCGCTTAGTAGTAAGAAGAGGAGATGTAATTCACTCTTGGGCACTTCCAAGAATAGGAGTAAAGGTGGATGCAATCCCGGGTCGCTTAAACCAAGTTATTCTTTACCCATTAAAAAGGGGAATTTCATTTGGCCAGTGCTCCGAGATTTGCGGGGCAAATCACAGATTTATGCCAATTAAAGTTGAAGCCATTCCTCGACATCCTTTTCATATTGTCAGAGTAAGGCCTTGACCTTTACTCTCTAGGGCTTCGGGGTTTACGCTGGCTGTTGGCTTATGGGGAAGCCTAAGTAGAGGGGCTTTAGCTGGCCTATGGTGGCGGGATGCCATTCGGGAGTCCTTCTTGCTCGGCGAGCACACGATGGAAGTGACTCGAGGCTTACGAGTCGGAGTAATTCTCTTCATTCTATCGGAAGTAATGTTCTTTTTTTCCATTTTTTTTGCATTCTTCTTTTTATCTTTGAATCCCGATGTTAGACTGGGGTGGCCTCCGGAGGGGCTCTCTCCAGTGCCGTACATGGGAGTTCCATTAATAAACACTGTCCTTCTATTATCTAGAGGGATTTCTTTAACATGGTCCCACCATGCCCTAATTGGGATGGCCTTTCGCTCTGCTTTTCCCCTGCTGATTAGGGTTCTTTTAGGAGGCGGGTTTTTACTTCTTCAGGCGGAAGAATATAGGGAGTGCTCCTTTTCTATCTCTGATAGAAGATTTGGCTCTTTATTCTTTGTAAGAACGGGGTTTCATGGGGTTCATGTGATAATTGGGACAGTTTTTCTGTCTGTCAATCTTGTTCGAGTTATTTCTGCCCATTTCTCCCCCCACCATCACCTGGGGTTTGAGGCGGGGGCCTGGTACTGACATTTTGTAGATGTTGTTTGACTATTCTTGTTTATTACCATTTACTGATCAATTTTTGACCCAGGGTTAGCCCCTTTCTACATGGTGCTCCTAACAATGAATTTATTAAGATTGAGCCCATTCTCTTTTTGCCCCCCTTCCCATTTAAGCTTTGGGCTTAGGGTGTGCTTTCCCCTTTGGGTTGGGGGTTTAATTTCTTCTTACAAGAAAAGTTTTCTATCTCACTTTCTTCCACTAGGAACGCCTCAAGGTTTAAGGTGATTTTTAGTGCTAATCGAGTTAACTAGCCAAGCCGTTCGGCCATTGAGGCTGAGGGTTCGGCTAATGGCCAACCTAACGGCTGGACATATAATCATGAGTCTTATAATTCTATCACTTGTGTTTGAGTTTGGAGTGGCTTTAATTCAGGCTTATGTGTTTATAAGCCTGCTCTCTCTTTACTGAGATTGGAATTATGGGTCTCTGCTGGGCTTGTGCTTGGGGTTACAACTTGTAACTGGGTTATTTCTCGCTATACAGTTTTCAGCTGCCCAATCTTTTGAGAGAGTTTTAAGAATTATAAATGATGTAAAAGGGGGATGGGCAATCCGGCTTCTTCATGCCAATGGGGCCTCCTTGTTTTTTATTCTTATCTACCTCCACCTAGGCCGGGGCCTATATTATGGAAGGTATCGGCTGATAGGGGTTTGGATGGTGGGGGTTATAATTGTCTTTACCTTAATGGGTACTGCATTTTTAGGGTATGTTCTGCCCTGAGGACAGATGTCCTTTTGGGGCGCCACTGTAATTACAAATTTAGTGTCAGCTATTCCCTACTTAGGAGAATCTCTCGTAACCTGGATTTGAGGGGGGTTTAGGGTTGGAAACCCTACTTTAACCCGGATATTTTCACTCCATTTTATCCTTCCATTCATAATTGTGTTTCTGGCTCTCTCTCACCTTTTCCTTCTTCATGAGAGCGGAAGCTGGAACCCCCTGGGGTTAGATTCCGACAAAGTGGCCTTTCACCCTTATTTCATCTCTAAAGATTTCTTAGGGGTGTCCGTTTTAGGGAGGTTAACTTTGGCTTCCCTATTCCTCTTTCCTGATTTGTTTATAGATCCAGATAATTTTACCCCTGCTAACCCCTTAGCCACTCCAGCCCATATTAAGCCCGAGTGGTACTTTCTTTTTGCTTACTCAATCCTTCGTTCAATTCCTAGGAAGCTTGGAGGGGTGGCCGCCTTAGTTTTAAGGATTTTAGTCTTAGCCTTTACCTTTTGATTTCAGTTAAATAATTTCTTAATCTTAACGTGGCTAGGAGGTGCAGCCGTAGAGCTGCCCTTTACTCTTGTAAGTAAATTTATTACTTTCTCCTACTTTTCAGTATTTATTTTAATCATAGTTGCATTTTTTACTCTTTTTGAGCGAAAATTCCTTGGAATCCTTCAGACCCGCAGGGGGCCAAGGAAGGTTGGGTTTTGAGGCCTCTTGCAACCTTTTAGGGACATGTTAAAGCTTGTCACTTACCTTTTGGGACCTTTTGGAATGCTGATTCTCAGGGGATTAGTCTTCGCCTTTTTACCATTTAAGGCAGTAACAGTTTTGATGGTCCTAAGAGTCTCAAGATTTCCTCTTATCATTAGAGGATGATTCTCTCGTAGGAAGTACTCAGTGCTCGGGAGACTCCGAAGAGTCTCTCAGCATATCTCATTCGAAATCCCACTCTCCACGTCAATTATTTCCATTGTTATTTTAAACCAAACAAGAAGGATTCATGAAATTTGAGTCTCCTTTTTTTGCCCCGCCGAAGCCTCCCGATTACCATTTGATCTACCAGAGAGAGAGAGTGAATTAGTCAGTGGGTACTCCATTGAGTACGGCGGAGCAATGTTCACAATTATCTTTTTAGCTGAAGCTTGCTCCCTCTTACTACTTAGGGGCCTATTTTCTTCCCTCCTTGCAGTCTGAGCCCGGGGGGTCCTCCCTCGAGTTCGCTACGACCTAATAATGGAAGTTTGTTGAGTAGAGCTCGTCCCTTCTACTCTATGGCTGTGTGCTATATTAGCCTTGAGGGCTGCGACTTGATTTCAGTTTTGAGTTATTTTGGAACTTTCAACTATTTTCTTTTTACCAGTCTTATACTATTTAATTCAGGCAATCGGGAGAGGTCTCTTCTTAGCCTTTAGTGTAGTTATTTTGAGGTTGGTCCTCAAACTAAGAGCCCCGCCATTTCACCTTTGGGGTGTTCAAGTGAGGGAAAGTCTAAGGTGGGGCCAATTCTTTTCCTTAAATATTTTGATAAAAATTCCCCCCTTAGCTGCAGTTTGGTCGGAGGAGTCACTTCGGCGATTTTTAACCTATTCTTCGAGAATGAATGTAGTTTGGGCTTTGATGGCTAGGGCAGAGAGGGATTTAATTTCTTCTTTTTACTTTTTCATATATGGTAGTTTCCTTGGACTAAGGCTTATAACTTCCGTTATAATGACTATGGGGCTTCCTCCTTTGGCCACCTTTTGGGTAAAAGTGAAGGTTCTAATATTCTTGTCAGTTTTGTTTGTCTTAGTAGCTTGCATGTTTGAGTGCGGGTTTAGCCCAATTGGTCACCCTCACGGGCCCCTAAGGGTTCAGTTTCTACTTGTAGGAATCTTATTTCTAATCTTTGATATTGAAGTGATTATCATTCTTCCAGTTTTGTTCTGGACAATAATCATGCTTTGAGGCTTACTAGTTGAAGTAGAATTTGGAACAATCAGCAGCCTGATACTTTTGTTAGTAGTTACTCATCCTTGAGGAGGGCCTTCACCCTATTTAGGTTTAATGCTGGATTGGATTAGATTTCTATTCCTCTTAATGGTTTTAGGGGTTAGTAGAAGGGTTTTTCTATATTCTAAGGGGTATTTTAAGGATGAACATAACAAGTTTTTCCCAATTCTTAGCTCATTTGTGGTTTCGATATTGGTTTTAGTTTCGAGGAAGGGGTTCTTTATAGCCTTGGTAGGCTGGGACCTGCTGGGCATTAGGTCCTTGTGCTTAATCTTTTACTTTAAGTCATGGTCTTCTTACAATGGAGGACTGGTAACGTTTTTAAGGAATCGATTTGGGGATCTACTCTTGTTTAGGACTAAGAGGGCCCAATATCCATTTTCAGCGTGACTTCCTTTGGCCATAGCGGCACCTACCCCAGTTAGAAGTTTAGTTCATTCCTCCACCTTGGTTACTGCTGGTCTTTTCATTGTTGTTTCTTTTGCCAGAGTTATCTACGCTTGCTCTAGAGCTTTAATCGAGGTGGATTTGAAGAAAATCATTGCATTTTCCACTTTATCTCATTTAGGGCTAATGGTTCTCTTTGTATCAATGAGAATTGAGGCGGCCCTTGTCCACATGCTTAGCCATGCTAGGTTTAAAAGGATGACTTTTATAGCTGCGGGAGCAAGGATTCATCTGACTCAAGATTCCCGGCATGTGTTTTCTTTAACCTCAATAGCCGGTTTACCTTTCCTAAGGGGATTTATCTCAAAGGAAAATTTATCCCTAGGGACTGTGGGGACATACAGCCTCCGGATCCTTCTCTTCATTCTTGGACTCATTATTAGATTATCTTTCCTTCCTTGGGGATTCATTTTTACTAGTAGAATTTTTATAATTCTTTTTTCCTTAGGCATCTCTTGAGAGTGACCGTCTATCTTATTCTTTCTAGGTATTTTGGGAGGACTGGTTGTCCTACTGGCTTATTCGTTTATGCTGTTCTATATCTATTCAATTCTCTTTTTATTTAGAACTTTATTTATCATTTTATCGATTGATGAAAACCAGGATTAGATACCCTGTTATTGGCGGCCCGTCCAGTCAGAGGTGCATGTGAAGCCGCCCGAAGAAAATTTACCAAGCCATGGTGCAGTGGGAAGGGTCGAATTTGATAGTAAGAGTAAATACTTACTCTGAAGTGTACAAATTGCCCGTCATTCGACAAGTCGTAACAAAGTTGCCCTACTGGAAAGTGTCCTAAAATCTCATTCGGCAATGTTTAGTAAAAACATTTCCTGCCCTGCTCCCTGAGCATAATAATTTGCCTCTTAATTGGAGGCTGGAATGAAGGGTCTAACGTGAGCCCAATGTCTCGATTAGGAAATAGAGTTCTGGGTGAAAACTCCCAGATAGGATAGAGGGACGAGAAGACCCTTTACCTGGGAGGGTTACCTCAGGGATAACAGCATAATATGAGGGAGGTTATGACCTCGATGTTGAATTAAGTAAAAGGAGTGAATTTAGTCTGTTCGACTATTTAACTTACATGATTTGAGTTTAGACCGACGTGAGTCAGGTCAGATTCTATCTTCTAGTACGAAAGGA
>Pos
TTTTCCACTAATCACAAGGACATTGGCGTTTTGTATTTACTATTTGGGTTTTGGGCAGGTTTAGTAGGATTTGGTATGAGAGTAATTATTCGAATTGAACTTTCTCAACCAGGTTTATGGAGAGGACATGTTTTTAATTGCTTGGTCACTTCCCATGCATTTGTAATAATCTTTTTTATAGTTATGCCAATCATAATTGGAGGGTTTGCCAATTGGCTTGTCCCTCTGATACTTAGTGCTCCCGATATGGCTTTCCCTCGAATAAATAACATGAGGTTCCACCTTCTTCCACCGTCTTTTGTTCTTCTCTTATTGAGCTCTCTTATTCAAGTGGGCACGGGATGGACTGTGTACCCGCCTGGGCAGCCAAGAATTTCGGTAGATCTGGCTATTTTTAGGCTCCATTTGGCAGGGGTCAGGTCTATCATAGGAGCAATCAATTTTATTTGCACGGTTATCAATTTTGAAAGATTGCCTCTTTTCTGTTGAAGGGTACTAATCACTGCCGTTCTATTACTTCTTTCTTTACCCGTATTGGCAGGAGCTATTACTATGCTACTTTTTGATCGAAATGTTAACAGGTCCTTTTTTGACCCTTCCGGGGGAGGGGACCCTATTCTCTATCAGCATCTGTTCTGATTTTTTGGGCACCCTGAGGTATATATTTTAATTCTCCCAGGATTTGGTCTTATTTCCCACATAATTGTTGATGAGAGAAAAAAGGAAATTTTTGGAAGTCTAGGGATAATCTATGCTATATCTTCTATTGGAGTGATGGGATTTGTGGTGTGGGCGCACCACATATTCACTGTTGGGCTAGATGTAGATAGGCGAGCTTATTTTACTAGGGCAACGATGATTATTGCTATTCCAACAGGAATTAAAGTCTTCAGGTGATTAGCCACTCTTTTTGGAGGATCTTCATTTCAAAGAGTCTCTGGTCTGTGGAGAATGGGATTTATTTTCCTTTTCACTGTTGGAGGGTTGACAGGGTTAGTCCTCTCTAACTCCTCGATTGATGTAGCCCTTCATGATACTTATTATGTAGTGGCTCATTTCCACTATGTCCTATCTATGGGGGCAGTATTTGCAATTCTTGGCAGGCTTAATCATTGATTCCCATTGGTCAGAGGGTTGGTACTAAACCAGAAATGAATGGCTATTCACTTCTGAGTGACATTCCTGAGGGTCAATTTAACCTTTTTCCCTCAACACTTCTTGGGTTTATCCGGAATGCCCCGCCGGTACATTGACTACCCTGATTCGTACAGAGCTTGAAATCTAACCTCGTCAATAGGAAGCTCTCTATCCATCGTGAGAGTGGGAATTTTGATTGGGTCTTTACTCGAAGGTTTCATGGCAAAGCGTTTACTTGAAAATATTTTAGGAACCCCTCCTAGGTTTCATAGAAACGAGAGGGCACCAGCCCAAGACCCGGCTTCTTTAACAATAGAACATATCAGTAATGTTCATGACTTAGTAATGGTAATTGTTATTTTTATTCTTAGGATAGTTATTTACACTATATTTTCAATTAATCTTGCATTTATCTCTTCGGAGATAATAGAGGTAGCTTGAATTTCTATCCCTTCAGTAGTTTTAGTTGCTTTGGCATTTCCATCTCTCAATTGTTTGTATATGATAGAAGAAGTGGTTCCAGCGATTATATCCAAGGTAATTGGCCATCAATGATACTGGTCATACGAAGAGTATAAGCCTCGGCTCCTTTCATGTGATTACTCGCTAAGGGGGGTACTGGGAAGGGAGATTCGTCTAATGGTCACGAGGGCGGATGTAATCCACTCGTGAACTGTTCCTTCTTTGGGGGTAAAGGTTGATGCTGTGCCTGGACGAATTAACCAACTAAGATTTACTCCATCACAAGTTGGAGAGTTTTTTGGTCAGTGCTCTGAGATTTGTGGGGCGATACATAGATTTATACCAATCAGAGTGAAGGTACGTTTGTAACATCCCTTCCATATTTTGGATAATAGGCCATGGCCTGTGATTATAAGATTAAATATTTTAAGGGTTGCTTCCCTTCTGGTTCCGGTCCTCGGGCTATTGTTCTCGGTATCCTTGTGGTGACGAGATGTGGTAGCCGAAAGGCTGTTTCAAGGGAATCACACAAAGGAGGTAGTTAGGGGCTTGCGAGCAGGTGTCTTAATATTCATTTTGTCCGAGGTTATATTCTTTTTTTCTATCTTTTTCGCCTTTTTTTTTATCTCTCTTTCCCCTGATGTGAGAGTAGGGTATCCTCCCGTAGGAGTGGGCTCTTTGAACATTTTTAGTGTTCCTTTGTTAAACACAATTATTTTGCTATCAAGAGGAGTTTCGCTAACTTGGAGGCACCATTCTTTACTCGAAAACTTGTTTAATTCAAACCTAGGTCTGTTAATTTCAATTTCTTTGGGGTCATGATTCCTATTTCTGCAGAATAAGGAGTATCTAGACTGTCCATTTGATATTTCTGACAGAGTGTTTGGTTCTTTATTCTTCATAGGGACTGGATTCCACGGTCTTCATGTTTTAATTGGGACAATTTTTCTGCTTATCAGATTAATTCGTTCGATAATAGGACATTTCTCTCCCTGTCATTGCTTGGGGTTCGAGGCTAGGGCTTGATATTGGCATTTTGTTGATGTCGTTTGGCTCTTCCTGTTCGTCACAGTGTACTGGACTATTTTTGACCCTAGAGTTTTTTTTCTATTTTACTTAATTTTAACAATAAATGTAGTAGGGCTGTTACCTTTCTCATTTTCTGTAACAGCTCATTTGTCTTGGAGATTGACAATTTGCCTCCCCATATGATTGGGAGGGGCTATCTACATGTTCTCAAAGGACGCCTTGGCTCATTTTCTCCCTCATAGGGCGCCCATAGGCTTAGCGCCATTTTTAGTGATCGTAGAAATGGTGAGAATGCTTATTCGCCCGTTGAGGTTAAGGGTTCGGCTGATGGCTAATATCACAGCTGGACACATAATTTTGAGGTTGCTCTTAATAGCACTCCTTTTTGAGTTAGGAGTGGCTTTGATCCAAGCTTATGTGCTGATAAACCTTTTGTCTCTATATTGAGAGTGAAATTATGGCTCTCTTCTGGGGTTTATCTTTTTAATTCAGCTTTTTAGAGGATTTTTTTTAGCTTTGCAATATGAGGGCTCCTCGTCTTTTAAAAGAGTAATCTCTTATATACAAAGAGTTGAGGGGGGCTGGGCTATTCGATTTGTTCACGCAAATGGAGCGTCTTTCTTTTTTGTGCTCATTTATTTGCATATTGGCCGAGGCATTTACTACGGAAGGTACAAAAATCTTCTTGTTTGGGTCACAGGGGTAATAATGATTTTTATTTTGATGGGGACAGCGTTCCTAGGCTATGTGTTGCCTTGAGGGCAGATATCCTTTTGGGGAGCTACGGTCATTACTAATCTACTTTCTGCCTTTCCATACATTGGTGAGAGCCTGGTTTATTGATTGTGGGGCGGGTTCAGAGTGGGCAGGCCTACCTTGACTCGAATGTTTTCTATCCACTTTCTTATGCCATTTATCTTACTAGTTGTTGCCCTTTCTCACATTGCTTTTCTCCACGAAAAGGGAAGATCAAACCCCTTAGGGCTACATTCCCATAAAGTAGCATTTCATCCTTATTTTGTGGTAAAGGATGTTGTTGGGCTAGTTGTGGTAGGGTTGCTGTTTGGGGCAATAATTTTGCTTAGTCCTGATTTGCTGATGGACCCAGATAACTCTATTGAGGCAAACCCAATGGTCACTCCTCCGCATATTCAACCCGAATGGTACTTTTTATTCGCTTACACCATTCTTCGGTCAGTGCCCAGGAAATTGGGAGGGGTGATGGCTATAATCATAAGAATCTTGATTTTGTTGATTAGAACTTGAATTCAAATCAATAACTTTTTCCTTCTTACGTGGCTTGGAAGAATGCCAGTGGAAGCTCCTTTTGAGATAACAAGAAAGTATGTTACTTGTTTTTACTTTCTAACATTCCTCCTTCTTATAGTTGCCTTTTATACTTTATTTGAACGAAAGGTCATGGGCCTTTCCCAGAGACGGCTTGGGCCTTCCAAAGTCCTTTTAAAAGGAGTGGGACAGCCATTTAGGGATGTGATAAAACTTTTATCATACACCCTGGCTCCTTGCATGATAATAATTGTGTCAGTGAGGGTATTGGGGGCTTTGCCCTTTTATGGGGTCATTATCATATTTTTATTAAGAGTGAGGGCCTTTTGGCTCACATTATCTGGTTGATTTTCTAATTCGTCCTACTCAACTTTAGGGGCATGCCGAAGAGTCTCTCAATCTTTATCATTTGAAATTCCTTTAGCACTTTGTTTTATTTCCCTGTTCCTCATCTCTAAAAGGCTTAGTGTTCGGGATTGAACCGTTCTACTGGTTGCGCCCGCAGAAGCAGGACGGAGACCATTTGATCTTCCCGAGAGAGAAAGAGAATTGGTCAGAGGCTTCAATGTTGAGTACGGAGGCTTACTTTTTACTCTTATTTTTCTAAGTGAAACTCTCATAATACTAGTCATCAGTAGAATATTTTCGATTATTTTCTTGACTCTTATCCGTCCGTCGGTCCCTCGTATTCGATTCGACCAGGCCATGACGGCAGCGTGGCTTTCCATGACCCCGAGAGCAGTCTTCTTATCTTCTATGTTAGCTTCGAGAAGAAATTCACTGTTTGGGTATTGAGTGGCTGTGGAGATAGTAACATTTTTCGTTGTGCCCATACTCTATTTTTTAGTTCAGTCAGTAGGGAGGAGAGGGTTTTTAGCAAGCTCTGTTGCTTATGTGTTTTTAGTCCTGAAGATTGGGCTCCCCCCCTTTCATGGGTGGGCTCTTCGGCTCGTTGAGTCGATATCGTGAGCCCAGGTCATGATTGTTTTGACTTTATCGAAAGTTGCACCTTTGTTTGGCATTTTAATCGAGGAGTCAATTCGACGGGCTATAGTTTATTCTTCAGTGATAAATGTGGCTTGAGTAATGCTTGGGATAGTTGTAGGGCCTTCATACGGGGCATGATTGTTTTTGTCATACGCTAGCATAGCAGGGATTTGGGTCTCAATGAGAACTCTCAGTCTGATTGGTTTCCCTCCTTCCTTGGGATTTTTTTCCAAACTGAGAGCCATTATATATTTATTATCAATAATTGCAGTAGCCCTTCTTTTCTTTGAATGCGGGTTTACTCCGTTTCATCCTTCCCGAATAGTATTCTCTATTCATTTCTTTCTCATTGGTGTTTTATTTTTGATCTTTGATTTAGAGGTCGTTTCAACTTTACCAGCTATATTCTGGGTAATAGTCATGCTCGTTGGACTTGTCTTGGAGTTCTACTGAGGGACATTTCTTACTATTTTAATAGTTGTTCTGGAGGTAGGGGAGTGAGGAGGGCTGACAGAGGAGGTTTCTTTTTGTTTTGATCAGACGAGTGCTGTTTTCTTATTTATAGTACTAGTTGTATCCACCAGAGTAACTAAGTACTCAAGATATTATATTAATAAAGATTTACTAAAGTTTCTGTCTCTACTAAGATTTTTTATTCTGTCAATGATTTTGTTGTGTTTGAGAACTAATTTTATCTGAAGATTAGTGGGGTGAGACGGGTTAGGGCTCACTTCTTTATTTTTGATTCTTTATTACAGAAATTGAAATTCAAGAACAGGAGGACTTGTGACTTTTTTGGTTAATCGCCTGGGAGATTTATTTCTTCTATCTGCCAAAAGCGCCCAGTTTCCTTATTCATCTTGGCTGCCGCTGGCAATAGCTGCCCCAACCCCTGTCAGGAGGTTAGTTCATTCATCAACTTTAGTAACTGCCGGGGTCTTCATAATTGTCTCATTTTTAACAATCTTTTATTCAGGACTGAGGGCTATTGTTGAACAGGATTTGAAAAAAATCATTGCCTACTCGACACTCTCTCATTTGAGGATCATAGTTTTTTTAATTTCGATGAGCCTAGAAGCTGCTTTATGCCATATGTTTATTCACGCTCTTTTTAAGAGCATGTTATTCATGGTTGCAGGAGTTATTCTCCATGAGCGACAAGACTCTCGGTCTTCTGCTTCTATTATTTCCATGATAGGAATTCCTTTCTTGAGAGGATTCACTTCGAAGGAGATGATGATTAGGAGAATCTTCTTCTCCTATTCAACCCGAATGGTACTTTTTGTGTCATTTAAATTAAATCTACTCAGAATTTTACCTATCCTGGTCTTATCTCAGGGAGTGGTAAACTTGATTGCCATGACTTTTTTCTCTGGCTTGTTCTGGCCAGGGTCTATGTTCTTGTTAGGGATCGTAGGGGGCTTAGTTGTCCTGATAAGATTCACTTTCATAATGTTCTCTCCGTTCTTATTAGTATTTATTTTTATGTTTTTATTAATTATTCTTGCGGTTGAGTCAAACAGGGATTAGACACCCCTTTATTGGCGGTAGATCTATTCAGAGGCATATGTGAAACTGCCCGAAACAAGTCTGTCAAGTCAAGGTGCAGTAAAGAAGAAAGAATTTGATAGTAAGGGCCACTTTTAGCCCTGAAGTGTACAAATCGCCCGTCATCCGACAAGTCGTAACAAAGTTGACTTACTGGAAGGTGGAATATAATCTCATTCGGCAAAGTTTAATAAAAACATTTCTTTTCCTGCTCACTGAGCATAATAATTTGCCTTTTAATTGAAGGCTAGAATGAAAGGGTAAACCGAGGTTCAATGTCTCTTCTTAGAGAGAAAACTTTGAGTGAAAATGCTCAAATGTGTTAGAGGGACGAGAAGACCCTTTACCTGGGAGGGATACCTAAGGGATAACAGCGCTATTTAAAGAAGCTTGCGACCTCGATGTTGAATTAAGGAAAAAGAATTCTTTTAGTCTGTTCGACTATTAAACTTACATGATTTGAGTTTAGACCGACGAGAGTCAGGTCAGATTCTATCTTCTAGTACGAAAGGA
>Dm
TTTTCTACAAATCATAAAGATATTGGAACTTTATATTTTATTTTTGGAGCTTGAGCTGGAATAGTTGGAACATCTTTAAGAATTTTAATTCGAGCTGAATTAGGACATCCTGGAGCATTAGATGATCAAATTTATAATGTAATTGTAACTGCACATGCTTTTATTATAATTTTTTTTATGGTTATACCTATTATAATTGGTGGATTTGGAAATTGATTAGTGCCTTTAATATTAGGTGCTCCTGATATAGCATTCCCACGAATAAATAATATAAGATTTTGACTACTACCTCCTGCTCTTTCTTTACTATTAGTAAGTAGAATAGTTGAAGCTGGAACAGGATGAACTGTTTATCCACCTGCTCATGGTGGAGCTTCAGTTGATTTAGCTATTTTTTCTCTACATTTAGCAGGGATTTCTTCAATTTTAGGAGCTGTAAATTTTATTACAACTGTAATTAATATAGATCGTATACCTTTATTTGTTTGATCAGTAGTTATTACTGCTTTATTATTATTATTATCACTTCCAGTACTAGCAGGAGCTATTACTATATTATTAACAGATCGAAATTTAAATACATCATTTTTTGACCCAGCGGGAGGAGGAGATCCTATTTTATATCAACATTTATTTTGATTTTTTGGTCACCCTGAAGTTTATATTTTAATTTTACCTGGATTTGGAATAATTTCTCATATTATTAGACAAGAATCAAAAAAGGAAACTTTTGGTTCTCTAGGAATAATTTATGCTATATTAGCTATTGGATTATTAGGATTTATTGTATGAGCTCATCATATATTTACCGTTGGAATAGATGTAGATACTCGAGCTTATTTTACCTCAGCTACTATAATTATTGCAGTTCCTACTGGAATTAAAATTTTTAGTTGATTAGCTACTTTACATGGAACTCAACTTTCTTATTCTCCAGCTATTTTATGAGCTTTAGGATTTGTTTTTTTATTTACAGTAGGAGGATTAACAGGAGTTGTTTTAGCTAATTCATCAGTAGATATTATTTTACATGATACTTATTATGTAGTAGCTCATTTTCATTATGTTTTATCTATAGGAGCTGTATTTGCTATTATAGCAGGTTTTATTCACTGATACCCCTTATTTACTGGATTAACGTTAAATAATAAATGATTAAAAAGTCATTTCATTATTATATTTATTGGAGTTAATTTAACATTTTTTCCTCAACATTTTTTAGGATTGGCTGGAATACCTCGACGTTATTCAGATTACCCAGATGCTTACACAACATGAAATATTGTATCAACTATTGGATCAACTATTTCATTATTAGGAATCTTATTCTTTTTTTTTATTATTTGAGAAAGTTTAGTATCACGACAAGTAATTGAATGATACCAAAATACTCCGCCAGCTGAACATAGATATTCTGAATTACCACTTCAAGATAGAGCTTCTCCTTTAATAGAACAATTAATTTTTTTTCATGATCATGCATTATTAATTTTAGTAATAATTACAGTATTGGTGGGATATTTAATATTTATATTAAATCGATTTCTTTTACATGGACAACTTATTGAAATAATTTGAACTATTTTACCAGCAATTATTTTACTATTTATTGCTCTTCCTTCTTTACGTTTACTTTATTTATTAGATGAAATTAATCCATCTGTAACTTTAAAAAGAATCGGCCATCAATGATATTGAAGTTACGAATATTCAGATTTTCGATTATTAGATGTTGATAACCGAGTAGTTTTACCTATAAACTCACAAATTCGAATTTTAGTAACAGCTGCTGATGTTATTCATTCTTGAACAGTACCTGCTTTAGGAGTAAAAGTTGACGGTACACCTGGACGATTAAATCAAACTAATTTTTTTATTAATCGACCGGGTTTATTTTATGGTCAATGTTCAGAAATCTGTGGGGCTAATCATAGATTTATACCGATTGTAATTGAAAGTGTTCCTGTACACCCTTTCCATTTAGTGGATTATAGTCCATGACCATTAACAGGAGCTATCGGAGCTATAACAACTGTATCAGGTATATTAGGTAATATTATTACTATTTTAACTGTATATCAATGATGACGAGATGTATCACGAGAAGGAACATACCAAGGATTACATACTTATGCAGTAACTATTGGTTTACGATGAGGAATAATTTTATTTATTTTATCAGAAGTTTTATTTTTTGTGAGATTTTTTTGAGCTTTTTTTCACAGAAGTTTATCACCCGCTATTGAATTAGGATGACCTCCTATAGGAATTATCTCATTTAATCCATTTCAAATTCCTTTATTAAATACAGCTATTTTATTAGCTTCAGGAGTTACTGTAACTTGAGCCCACCATAGACTTATAGAAAATCATTCACAAACTACTCAAGGATTATTTTTTACAGTTTTACTAGGAATCTATTTTACAATTCTTCAAGCTTATGAATATATTGAAGCTCCATTTACTATTGCAGACTCAATTTATGGATCAACATTTTTTATAGCAACAGGATTCCACGGAATTCATGTATTAATCGGAACAACTTTTTTATTAGTATGTTTATTACGACATTTAAATAATCACTTCTCAAAAAATCATCATTTTGGTTTTGAAGCAGCTGCATGATATTGACATTTTGTCGATGTAGTTTGATTATTTTTATATATCACAATTTACTGATCTGTATTCGACCCCACATTTTTAGGACTTTTTTCATTAATTTTATTTAATAATTTCATAGGATTATTTCCATATATTTTTACAAGAACAAGACATTTAACTTTAACTTTATCTTTAGCTTTACCTTTATGATTATGTTTTATATTATATGGATGAATTAATCATATATTTGCTCATTTAGTTCCTCAAGGAACACCCGCTATTCTTATACCTTTTATAGTATGTATTGAAACTATTAGAAATATTATTCGACCTGGAACATTAGCTGTTCGATTAACTGCTAATATAATTGCTGGACATTTATTATTAACTCTTATAGCTCAAATTTTAGTATTAGAATCAGCTGTAGCTATAATTCAATCTTATGTGTTTGCTGTATTAAGAACTTTATATTCTAGATGAAATTTTGGATCATTACTTGGATTATGTTTAATTATTCAAATTTTAACCGGATTATTTTTAGCTATACATTACACAGCTGATATTGCTTTCTATAGTGTTAATCATATTTGTCGAGACGTTAATTATGGTTGATTATTACGAACTTTACATGCTAACGGTGCATCATTTTTTTTTATTTGTATTTACTTACATGTAGGACGAGGAATTTATTACGGTTCATATAAATTTACTCCAACTTGATTAATTGGAGTAATTATTTTATTTTTAGTAATAGGAACAGCTTTTATAGGATACGTATTACCTTGAGGACAAATATCATTTTGAGTAGCTACTGTTATTACTAATTTATTATACGCTATCCCTTACTTAGGTATAGATTTAGTTCAATGATTATGAGGTGGATTTGCTGTTGATAATGCCACTTTAACTCGATTTTTTACATTCCATTTTATTTTACCTTTTATTGTTCTTGCTATAACTATAATTCATTTATTATTCCTTCATCAAACAGGATCTAATAATCCTATCGGATTAAATATTGATAAAATTCCTTTTCATCCTTATTTTACATTTAAAGATATTGTAGGATTTATTGTAATAATTTTTATTTTAATTTCATTAGTATTAATTAGACCAAATTTATTGGGAGACCCTGATAACTTTATTCCAGCAACTCCTTTAGTAACACCTGCCCATATTCAACCAGAATGATATTTTTTATTTGCTTATGCTATTTTACGATCTATTCCAAATAAATTAGGAGGAGTTATTGCATTAGTTTTATCAATTGCAATTTTAATAATCATATTCTGATCTATATTAGTAACAGTAATTTTATTAACTTGAATTGGAGCTCGACCAGTTGAAGAACCTTATGTATTAATTGGACAAATTTTAACTGTTGTATATTTCTTATATTATTTATTAGTAAGTGTAGCTTTTTTAACTTTATTAGAACGAAAAGTTTTAGGATATATTCAAATTCGTAAAGGTCCTAATAAAGTTGGTTTAATAGGAATTCCTCAACCTTTTTGTGATGCGATTAAATTATTTACATATTATATTTCTCCAATTTTTTCTTTATTTTTATCATTATTTGTTTGAATATGTATGCCTTTTTTTGGTTTATTTTTTTTATGTTGTACTAGATTGGGGGTTTATACTGTTATAGTAGCTGGTTGGTCGTCTAATTCTAATTATGCTTTATTAGGAGGTTTGCGAGCTGTGGCTCAGACTATTTCTTATGAAGTTAGTTTAGCTTTAATTTTATTATCTTTTATTTTTTTAATTGGAAGTTATAATATAATTTATTTTTGATTTTTAATTATTTTATTTGCTGAAACTAATCGGAATCCTTTTGATTTTGCTGAAGGAGAATCAGAATTAGTTTCAGGATTTAATGTAGAATATAGAAGAGGGGGTTTGGCTTTAATTTTTATAGCTGAATATGCGAGAATTTTATTTATAAGAATATTATTTTGCGTTATTTTTTTTATTTGAGTTCGAGGAACTTTACCTCGATTTCGTTATGATAAATTAATATATTTAGCTTGAAAATGTTTTTTATCTAATTATTTATTATTTTTTATTGGGATTACAGTTACATCTAATTCTTGGTTAGGAGCTTGAATAGGTTTAGAAATTAATTTATTATCTTTTATCCCCCTATTATATTTTTTAACCCAAGTTTTAGCTTCAACTGTTTTATTATTTTCTTCAATTATTATATCAGCTTTATTATTAAAAAGTGGAGCCGCTCCTTTCCATTTTTGATTTCCTAATATAATAGAAGGTTTAACATGAATAAATGCTTTAATATTAATAACTTGACAAAAAATTGCACCTTTAATATTAGTAATTAATCAAACTTCTTTACGAAAATTAATAGCATTTTCTTCAATTAATCATTTAGGATGAATATTAAGATCTTTAATAATTAGAGAATCAATTTGATTAATTTTATTTTTTTTTTATTCATTATCATTTGTATTAACATTATTTATAAATTTTTTATCATTAGGAGGATTACCTCCATTTTTAGGATTTTTACCAAAATGACTTGTAATTATAATAATATCAACTTTAATTATATTTTTAGCTTCAATTTTTGAATGTGGATTTGATCCAAAATCTTCATCTCGATTACCATTTTCTTTACGTTTTTTTTTAATTACTATTATTTTTTTAATTTTTGATGTAGAGATTGCATTAATTCTACCTATAATTACTTCAATTTTAATTTTATTAATTGGATTATACCATGAATGAAATCAAGGAATATTAAATTCTATAAGTTTATCATGTGAGTGAGAATTAGTTTCTTTAAATTCTATAATTGTTATAACTTTTCTTTTTGATTGAATAAGTTTATTATTTATATCTTTTGTTCTTATAATTTCTTCTTTAGTGATTTTTTATAGAAAAGAATACATAATAAATCATATTAATCGATTCATTATATTAGTATTAATATTTGTTTTATCAATAATATTGTTAATTATTAGACCAAATTTAATTAGAATTTTATTAGGGTGAGATGGTTTAGGACTTGTTTCTTATTGTTTAGTAATTTATTTTCAAAATATTAAATCTTATAATGCTGGTATATTAACTGCGTTATCTAATCGAATTGGGGATGTAGCTTTACTTCTTACTAAAAGAGCTCAGATTCCTTTTTCTTCTTGGTTACCTGCAGCTATAGCTGCTCCTACACCTGTTTCTGCTTTAGTTCATTCTTCTACATTAGTTACAGCTGGTGTATATTTATTAATTTCTGGATTAACAATATTTATAGCTGGATTAGGAGCTAATTTTGAATTTGATTTAAAAAAAATTATTGCTTTATCTACTTTAAGTCAATTAGGTTTAATAATAAGAATTTTGTCTATATTTTTAAAATTAGCTATATTTCATTTATTAACTCATGCTTTATTTAAAGCATTATTGTTTATATGTGCTGGGGCTATTATTCACAATTCTCAAGATATTCGTTTAAACGTATCTAATTTAGCTTTATGTGGAATACCTTTTTTAGCTGGATTCTATTCTAAGGATATATATTATTTTTCTACGGGTTTAACTTATTCATTTCGATTAGTTTATTATGGATTATTAATTATAAGAATTATTGGATTAAATTGATTGATTGTATGTATTGCTTTAGGATTAACTTTATTAATTCAAACAATTTTTGTATGTTTACTATGATATTCATATATTTTATTTTTAATTTTTTTAGGAGGAATACTTGTATTATTTATTTACGTAACATCTTTAGCCACAATTTTATTAATAAATTATTTATTAATTACTTTAATTGTTATTGTAATTACAAAATTAAACTAGGATTAGATACCCTATTATTGGCGGTATTTCTATCTAGAGGAACCTGTGATAATCCACGAAAGAATAATAACAGATCAAGGTGTAGTATTTAAGTAAGGATTTAGTAGTAAAATTATAATAATAATTTGATATGTACACATCGCCCGTCGCTCGATAAGTCGTAACATAGTAGATGTACTGGAAAGTGAGTAATAATGATATTCGGCAAAGTTTAACAAAAACATGTCTTTTCCTGCCCACTGAGCTAAATCATTAGTCTTTTAATTGAAGGCTGGAATGAATGGTTGGACGAAATATTAATGTTTCATTTAAAATTTTTATTTTTTAGTCAAAAAGCTAAAATTTATTTAAAAGACGAGAAGACCCTTTTATTGGGGTGATTACTTTAGGGATAACAGCGTAATTTAAAAAAGATTGCGACCTCGATGTTGGATTAAGTGTAGCCGTTCAAATAAGTCTGTTCGACTTTTAAACTTACATGATCTGAGTTCAAACCGGTGTAAGCCAGGTTGGTTTCTATCTTTAAGTACGAAAGGA
